# Supplementary material for: Multilevel effects of light on ribosome dynamics in chloroplasts program genome-wide and psbA-specific changes in translation
Source: PLoS Genet. 2018 Aug 6;14(8):e1007555. doi: 10.1371/journal.pgen.1007555 (PMC6095610; doi:10.1371/journal.pgen.1007555)
Supplement: S1 Table — (XLSX) [file pgen.1007555.s001.xlsx]

## Sheet: S1 Table
	S1 Table
	Read mapping statistics and chloroplast RPKM values from Ribo-seq and RNA-seq data
	Section I: Maize light-dark shifts at dawn and midday
			Ribo-seq																														RNA-seq
			Number of ribosome footprint reads															Ribosome footprint RPKM values (calculated using Total number of Ribo-seq reads mapped to nuclear CDSs)															Number of RNA-seq reads															RNA-seq RPKM values (calculated using Total number of RNA-seq reads mapped to nuclear CDSs after PCR-bias removal)
			Dawn Light 15 min			Dawn Dark 15 min			Midday			1h Dark at Midday			15 min Re-illumination at Midday			Dawn Light 15 min			Dawn Dark 15 min			Midday			1h Dark at Midday			15 min Re-illumination at Midday			Dawn Light 15 min			Dawn Dark 15 min			Midday			1h Dark at Midday			15 min Re-illumination at Midday			Dawn Light 15 min
	Read mapping feature		Replicate 1	Replicate 2	Replicate 3	Replicate 1	Replicate 2	Replicate 3	Replicate 1	Replicate 2	Replicate 3	Replicate 1	Replicate 2	Replicate 3	Replicate 1	Replicate 2	Replicate 3	Replicate 1	Replicate 2	Replicate 3	Replicate 1	Replicate 2	Replicate 3	Replicate 1	Replicate 2	Replicate 3	Replicate 1	Replicate 2	Replicate 3	Replicate 1	Replicate 2	Replicate 3	Replicate 1	Replicate 2	Replicate 3	Replicate 1	Replicate 2	Replicate 3	Replicate 1	Replicate 2	Replicate 3	Replicate 1	Replicate 2	Replicate 3	Replicate 1	Replicate 2	Replicate 3	Replicate 1	Replicate 2
	Total number of reads		91094694	60503179	26996597	104862687	30996913	27078961	142768896	45406553	29702708	152508948	33527069	32177959	105606024	37335633	30050110																20733127	25688431	88203454	28044164	32011364	69878273	35395122	25420328	92279772	25253153	27253597	81274259	49299506	15648296	75017654
	Total number of reads after trimming and filtering		89643201	55511470	23245126	102911510	29064636	25908648	140798221	43943545	28501369	149803829	32519403	29206980	104023034	36414267	26332625																20733127	25688431	88203454	28044164	32011364	69878273	35395122	25420328	92279772	25253153	27253597	81274259	49299506	15648296	75017654
	Reads mapped to chloroplast tRNA and rRNA sequences		20339307	15217937	7203390	21573079	9271399	9339464	39730442	9335793	9945222	41945970	6284602	9450243	32080683	6448483	9519490																101552	133345	525257	138241	163292	476289	594500	99385	364826	128239	134364	308104	255032	63197	305091
	Reads mapped to chloroplast genome (-tRNAs, - rRNAs)		4378977	11020308	5678752	4508224	4411954	5126203	5410337	6120737	4214637	2993686	2885451	4498557	4015913	4851435	3592962																12983003	17044195	58443462	17110632	21831843	47641085	18386071	15038985	59332250	14932490	16799172	51673903	29216645	9041903	46737428
	Reads mapped to mitochondrial tRNA and rRNA sequences		260288	372831	141698	386652	168927	159434	462192	399174	286640	603713	217436	262062	267141	338388	224169																22348	45708	271848	34523	35250	146535	79713	61471	212417	28616	70253	214641	46895	36276	158099
	Reads mapped to mitochondrial genome (-tRNAs, - rRNAs)		229806	268250	169125	157253	150459	173420	422516	78799	136615	394598	46402	135275	332935	48729	150679																477189	407092	1631298	628893	478181	1292769	584785	471017	1743818	471141	468575	1464511	862006	305700	1487998
	Reads mapped to nuclear tRNA and rRNA sequences		51742212	11154158	2187434	62606050	7819949	2772749	80075126	15105660	3373457	90991988	14000418	3541894	56244168	13723097	3018207																8893	21481	160190	19768	11522	45146	1532009	23647	133367	20386	88480	90192	54491	22654	72850
	Reads mapped to nuclear genome (-tRNAs, - rRNAs)		11167569	15582276	6812466	11920441	6403689	7280296	12994379	11649512	9458646	11472326	8157845	10068373	9794665	9954666	8803820																7029495	7800506	26520283	9800483	9281351	19636211	13880400	9588487	29812121	9504971	9432590	26735493	18607754	6083772	25411467
	Number of unmapped reads		1525042	1895710	1052261	1759811	838259	1057082	1703229	1253870	1086152	1401548	927249	1250576	1287529	1049469	1023298																110647	236104	651116	311624	209925	640238	337644	137336	680973	167310	260163	787415	256683	94794	844721
	Total number of reads mapped to chloroplast CDSs (excluding the first 10 and the last 30 nucleotides)		4066526	8681234	2756774	4244671	3335657	2690454	4934490	5912332	3669768	2751295	2752759	3002467	3614908	4733855	2817165																-	-	-	-	-	-	-	-	-	-	-	-	-	-	-
	Total number of reads mapped to mitochondrial CDSs		10571	17635	6355	15539	8525	5554	16233	21377	8708	12570	10063	8309	8451	18931	7449																-	-	-	-	-	-	-	-	-	-	-	-	-	-	-
	Total number of reads mapped to nuclear CDSs		9129375	12053099	5494499	9647620	4887783	6056203	9887343	9003554	7430573	7253397	6686942	8399567	6971510	7783278	7007100																-	-	-	-	-	-	-	-	-	-	-	-	-	-	-
	Total number of reads mapped to chloroplast CDSs (excluding the first 10 and the last 30 nucleotides) after PCR-bias removal		-	-	-	-	-	-	-	-	-	-	-	-	-	-	-																1268189	1788706	2693822	1320002	1966530	2260569	1497982	1681420	2350079	1291858	1811241	2037453	1754315	1183400	1624491
	Total number of reads mapped to mitochondrial CDSs after PCR-bias removal		-	-	-	-	-	-	-	-	-	-	-	-	-	-	-																90910	88105	182517	98389	97659	143171	110919	104227	181926	92186	101520	144480	136698	71348	122500
	Total number of reads mapped to nuclear CDSs after PCR-bias removal		-	-	-	-	-	-	-	-	-	-	-	-	-	-	-																1268189	1788706	2693822	1320002	1966530	2260569	1497982	1681420	2350079	1291858	1811241	2037453	1754315	1183400	1624491
	Chloroplast gene	CDS length (nt) excluding the first 10 and the last 30 nucleotides	Number of ribosome footprint reads mapped to the gene CDS region (excluding the first 10 and the last 30 nucleotides)															Ribosome footprint RPKM values (calculated using Total number of Ribo-seq reads mapped to nuclear CDSs)															Number of RNA-seq reads after PCR-bias removal mapped to the gene CDS region (excluding the first 10 and the last 30 nucleotides)															RNA-seq RPKM values (calculated using Total number of RNA-seq reads mapped to nuclear CDSs after PCR-bias removal)
	psbA	1022	1134959	2207958	762598	201804	170823	151643	1341719	1738711	1216698	163073	156136	179952	1170301	1385989	958248	121643	179243	135805	20467.2	34196.6	24500.3	132780	188957	160217	21998.3	22846.8	20962.8	164255	174239	133810	179164	245781	307224	173088	269322	271303	240725	245353	376159	216271	270347	322139	271101	204654	290314	51471.1	63830.9
	matK	1502	399	1189	355	739	586	350	374	563	190	346	220	283	273	490	192	29.0979	65.677	43.016	50.9981	79.8207	38.4767	25.1838	41.6317	17.024	31.7588	21.9041	22.4316	26.0715	41.9144	18.2429	18203	33791	43040	19664	36823	43154	18485	25950	30099	19904	28341	30782	29630	18979	22483	3558.25	5971.24
	rps16 (exon 2)	188	4523	8957	2657	5688	5822	2751	5094	5954	2586	4084	4387	3951	3997	5325	2116	2635.29	3952.81	2572.21	3136.04	6335.81	2416.2	2740.45	3517.52	1851.18	2994.93	3489.65	2502.03	3049.65	3639.14	1606.27	-	-	-	-	-	-	-	-	-	-	-	-	-	-	-	-	-
	psbK	146	23281	80767	24686	38359	37702	31353	23898	32927	19015	20656	26330	28294	16039	32313	16763	17466.6	45896.8	30773	27232.9	52832.3	35458.9	16555	25048.7	17527.5	19505.3	26969.3	23072	15757.9	28435.6	16385.5	6797	10785	11935	6417	11270	11709	8535	9252	11600	8250	9966	10541	11205	6678	7860	13668.7	19606.5
	psbI	71	10016	21766	5171	17153	10461	7054	11361	9655	5015	10843	6317	7396	7757	8536	4286	15452.4	25434.4	13255.3	25041.6	30144.1	16405	16183.7	15103.6	9505.84	21054.7	13305.3	12401.7	15671.4	15446.6	8615	2897	5336	6507	3168	5624	6450	4110	4478	6094	4017	4913	5547	5516	3051	4344	11979.9	19947.6
	psbD	1022	126004	296934	94403	190469	135932	128618	220082	336627	196738	195381	159997	226859	150216	258093	146314	13504.9	24105.2	16811.5	19317.6	27211.9	20780.2	21779.8	36583.4	25906.9	26356.6	23411.7	26427	21083.3	32446.1	20431.3	37952	51136	83920	36854	52874	70661	58742	72277	95648	51257	70532	80275	65178	47907	61122	10903	13280.3
	psbC	1346	198122	500910	144771	330526	270345	210536	314706	420276	238950	291700	293976	313682	215110	354568	201040	16123	30875.6	19575.3	25453.1	41092.4	25827.4	23647.2	34679.7	23891.3	29877.9	32661.7	27745.2	22923.9	33844.8	21315.7	50995	59057	109427	56166	64869	78133	82478	79791	116964	70421	88658	92571	85239	54341	68619	11123.6	11645.5
	psbZ	149	13604	60329	13263	20977	34735	18789	21964	55633	21915	19674	26582	31997	13932	41890	13533	10000.9	33592.4	16200.5	14592.7	47694.6	20821.7	14908.9	41469.8	19794	18203.9	26679.3	25566.2	13412.2	36121.1	12961.9	3267	6369	9434	2741	6413	9289	5061	7207	9832	4765	7006	7261	6470	4549	4538	6437.63	11345.4
	psbM	65	6741	32364	10497	8693	16792	13674	6215	14649	10545	5430	18085	13869	4995	17809	9736	11359.8	41309.5	29391.6	13862.3	52853.9	34736.2	9670.48	25031.1	21832.9	11517.2	41608.1	25402.4	11022.9	35201.7	21376.1	4709	4949	6867	4211	5350	6919	5619	4452	7468	4901	5159	7030	6458	3537	6439	21270.5	20208.7
	petN	50	5075	15929	5129	10946	9741	6160	7390	7809	4520	6358	6992	6310	4018	7008	3220	11118	26431.4	18669.6	22691.6	39858.6	20342.8	14948.4	17346.5	12166	17531.1	20912.4	15024.6	11526.9	18007.8	9190.68	-	-	-	-	-	-	-	-	-	-	-	-	-	-	-	-	-
	rpoB	3188	727	1701	545	1215	755	578	500	591	266	465	382	387	402	513	233	24.979	44.2677	31.1136	39.5037	48.4526	29.9371	15.8625	20.5899	11.229	20.1091	17.9192	14.4523	18.0876	20.6746	10.4304	2906	5466	13219	4336	6380	9303	2332	3870	6547	2391	4982	6554	4110	2394	4662	267.634	455.077
	rpoC1	2012	629	1493	438	1096	592	447	595	509	222	338	306	220	342	432	146	34.2438	61.5649	39.6203	56.4628	60.198	36.6842	29.9095	28.098	14.8492	23.1605	22.744	13.0178	24.3821	27.5863	10.3559	3559	5684	12785	5186	6641	8915	2607	3903	6003	2253	4978	5384	3837	2103	3817	519.354	749.824
	rpoC2	4544	1751	3839	1343	2684	1896	1665	1487	1696	758	908	845	929	857	1123	555	42.2092	70.094	53.791	61.2243	85.3666	60.5028	33.0973	41.4547	22.4496	27.549	27.8093	24.34	27.053	31.7526	17.4308	2784	6626	16630	4239	7779	11871	2197	5173	7922	2165	5930	8126	4215	2616	5303	179.885	387.032
	rps2	671	5184	16524	4312	10727	8322	5019	5655	5213	2540	4622	4409	4008	3728	4298	2048	846.255	2043.12	1169.58	1657.05	2537.43	1235.08	852.375	862.882	509.435	949.655	982.63	711.129	796.942	822.965	435.581	3401	7906	12150	4995	9394	10321	3417	5019	6853	3596	6377	7784	6142	3229	5668	1488.15	3127.29
	atpI	704	55643	156177	48186	77436	75897	58150	47874	60553	32571	34928	36936	36658	30923	49337	26285	8657.59	18405.4	12457.2	11401.2	22056.7	13638.8	6877.77	9553.2	6226.39	6840.06	7846.02	6199.25	6300.6	9004.04	5328.4	18906	30450	43518	20429	34206	40690	16158	22236	30879	16658	24436	30072	23039	15385	23202	7884.79	11480.2
	atpH	206	103539	256617	79066	163838	148417	106579	114466	119116	72342	83137	88210	98465	73775	100673	56983	55054.9	103352	69854.5	82438	147402	85428.7	56199.1	64222.8	47260.8	55639.8	64035.8	56906	51370.7	62789	39476.6	7413	13386	20402	9144	15418	17463	8657	11070	15980	7852	12865	14761	11304	7529	11907	10565.5	17247.1
	atpF (exon 2)	377	62353	80008	21213	107794	52157	29492	53617	35807	14832	46568	25611	22618	38218	26086	11206	18116.5	17607.3	10240.8	29636.9	28304.8	12917	14384.1	10549	5294.64	17029.6	10159.2	7142.59	14541.2	8890.04	4242	-	-	-	-	-	-	-	-	-	-	-	-	-	-	-	-	-
	atpA	1484	105185	267626	81826	183465	135084	108281	113445	122845	70279	88773	90445	87898	72860	93947	51991	7763.88	14962.2	10035.3	12814.4	18623.4	12048.1	7731.64	9194.11	6373.37	8247.18	9114.3	7051.61	7042.53	8133.67	4999.84	36190	54112	91717	40774	60279	74869	33258	45225	59620	27764	49526	52712	38783	27323	38213	7160.08	9678.17
	rps14	272	7061	14801	5543	11817	6952	6363	8784	8245	4996	8057	7966	7863	6008	7914	4327	2843.52	4514.64	3708.92	4503.17	5229.12	3862.71	3266.21	3366.73	2471.9	4083.79	4379.69	3441.62	3168.36	3738.22	2270.28	13276	22957	41886	14378	24721	32275	18478	23449	39691	15808	26459	32324	22614	16338	25458	14330.5	22401.6
	psaB	2168	273927	639486	208224	376024	288160	278398	420002	488660	281611	293558	282163	334107	271652	351563	205644	13839.9	24472.2	17480.1	17977.8	27193.3	21203.4	19593.5	25034.2	17481.1	18667.8	19463.2	18347.2	17973.3	20834.4	13536.9	68230	105104	163030	71459	110281	129026	94825	115769	147363	70990	121783	123820	99725	71924	93312	9240.16	12867.5
	psaA	2213	276847	584534	198872	365344	259453	265237	432247	452232	295243	281142	282360	325580	292492	352891	223800	13703.1	21914.4	16355.5	17112	23986.4	19790.3	19754.7	22696.9	17954.6	17514.7	19080.7	17515.4	18958.6	20487.9	14432.5	68924	97423	156566	72768	99065	117541	98262	110205	140478	74509	117317	114226	101526	71331	82577	9144.34	11684.6
	ycf3 (exon 3)	129	2688	5368	1633	3652	3100	2526	3213	3366	2068	2055	2185	3274	2499	2083	1546	2282.44	3452.42	2303.93	2934.41	4916.55	3233.28	2519.08	2898.08	2157.44	2196.24	2532.99	3021.57	2778.75	2074.61	1710.34	-	-	-	-	-	-	-	-	-	-	-	-	-	-	-	-	-
	rps4	566	6939	13027	3484	12945	7757	4832	8240	7256	3705	7535	5247	6179	5215	6166	2876	1342.89	1909.54	1120.3	2370.64	2803.92	1409.65	1472.42	1423.86	880.946	1835.38	1386.33	1299.71	1321.63	1399.67	725.16	6542	11092	16473	8383	12546	15811	6684	9311	11972	7426	9684	13862	10849	6315	10445	3393.57	5201.48
	ndhJ	440	13241	18396	6113	12948	5489	7181	8402	8787	5017	3777	2816	3843	5181	7132	3733	3296.3	3468.74	2528.56	3050.21	2552.28	2694.83	1931.3	2218.06	1534.51	1183.46	957.089	1039.83	1689.02	2082.55	1210.78	13396	13636	21950	13098	15711	19781	10007	11741	16801	8755	12149	14441	12293	8161	11683	8938.93	8225.6
	ndhK	707	29030	33068	12126	33752	16100	16740	25013	20516	13145	15756	8893	14045	15518	15269	9002	4497.66	3880.52	3121.55	4948.34	4659.02	3909.63	3578.22	3222.99	2502.18	3072.45	1881.05	2365.08	3148.4	2774.78	1817.11	18516	20673	34490	18233	23328	31530	13114	17605	25284	11603	17125	20875	16713	11623	16147	7689.37	7761
	ndhC	323	6922	16361	3704	10428	7225	4357	5267	6194	2568	4027	2702	2726	3176	5023	1680	2347.41	4202.51	2087.09	3346.4	4576.39	2227.33	1649.23	2129.88	1069.97	1718.85	1250.99	1004.77	1410.43	1998.01	742.281	6567	8660	15488	6923	10198	13347	4791	7438	11419	4438	7197	10306	6965	4561	7631	5969.36	7116.21
	atpE	374	20162	42050	12340	28631	20322	16457	19791	19282	10587	12988	12260	12980	12851	16983	8624	5905.01	9328.15	6005.03	7934.96	11116.9	7265.72	5352.01	5726.2	3809.6	4787.73	4902.2	4131.87	4928.77	5834.19	3290.78	15100	20715	26070	14944	23683	22577	16447	15225	20921	13124	16925	18883	17552	11184	15464	11854.1	14701
	atpB	1457	168907	415555	120258	248119	206075	153202	171153	187997	107599	112627	120221	115816	112803	151417	82889	12698.3	23663	15022	17651.4	28937	17362.2	11880.8	14331	9938.63	10657.2	12339.4	9463.51	11105.4	13352.2	8118.93	56746	76864	96653	60641	87494	85317	62482	56390	76697	49242	61254	62175	67792	40878	52854	11435.1	14002.2
	rbcL	1391	593665	1123171	357635	658723	534766	447088	649022	770373	483748	400070	461609	481287	468229	605006	330779	46749.1	66991.6	46793.4	49085.8	78654.7	53072	47190.3	61512	46802.6	39652.2	49627.2	41192.7	48284.1	55881.8	33936.9	100580	119267	167869	98609	133376	140078	116022	119611	169891	91596	124722	128124	120063	94120	112069	21229.9	22757.6
	psaI	71	5727	18731	5197	9896	9598	5758	6845	9529	4514	6117	7303	6174	4825	9353	3715	8835.43	21887.9	13321.9	14447.1	27657.3	13391	9750.69	14906.5	8556.2	11877.9	15382.1	10352.6	9747.92	16925.1	7467.28	1464	1890	3956	1233	2052	3139	1943	2461	3075	2024	2692	1613	2190	1320	1014	6054.05	7065.4
	ycf4	518	4052	12690	3116	6613	6413	3248	4555	5290	2101	3086	3279	3004	2694	4817	1780	856.838	2032.51	1094.81	1323.27	2532.91	1035.35	889.363	1134.26	545.851	821.343	946.638	690.42	746.004	1194.77	490.402	10780	15445	22717	12143	17257	19960	9947	14313	17012	9195	14738	17634	13615	8981	12327	6110.16	7913.92
	cemA	653	3380	8052	2264	5225	3047	1944	2958	3260	1403	2184	1618	1640	2014	2887	1219	566.973	1023.04	631.008	829.379	954.657	491.567	458.148	554.486	289.149	461.103	370.542	299.002	442.404	568.03	266.411	10078	17195	26224	10051	18110	22836	8821	14874	19309	8840	14596	19273	12422	8619	13167	4531.32	6989.12
	petA	923	40333	83107	27493	55756	27743	20465	44704	46797	23987	29340	17973	19976	28081	40747	19704	4786.5	7470.29	5421.16	6261.38	6149.5	3661.08	4898.52	5631.22	3497.45	4382.45	2912	2576.62	4363.99	5671.94	3046.59	25886	38881	58298	27654	42365	48350	24279	34773	47533	21592	36496	43072	29959	22258	34042	8234.3	11180.7
	psbJ	83	26739	47610	14086	45330	31287	18485	29479	26244	13768	27156	25170	23200	19186	22937	10858	35287.9	47590.6	30887.4	56609.3	77121.2	36774	35921.5	35118.7	22323.9	45107.2	45350	33277.7	33157.3	35505.5	18669.5	7228	9448	13033	7843	11086	11175	8828	8025	12554	7033	9051	11743	9751	6148	10392	25568.4	30213.1
	psbL	77	11468	15337	4293	18887	8910	5694	11842	7144	3546	11733	5627	7247	8300	5944	2757	16313.8	16525.4	10147.1	25424.5	23674.2	12210.3	15554.5	10304.7	6197.63	21007.6	10928.5	11205	15461.8	9918.03	5109.84	5727	7913	9284	5358	8766	8389	6608	6194	8712	5332	7031	8031	7806	4885	7082	21837.3	27276.2
	psbF	80	12261	26531	6483	18416	12824	8071	12473	13462	6777	11142	9366	9060	8624	12141	5700	16787.8	27514.7	14748.8	23860.8	32796.1	16658.5	15768.9	18689.8	11400.5	19201.3	17508	13482.8	15462.9	19498.5	10168.3	13456	15398	17728	13473	17573	16932	15456	12943	16673	12536	14071	14392	16848	10040	13154	49384.3	51086.7
	psbE	212	23413	62152	15027	39115	36799	21805	24132	23528	13420	21402	25317	22264	18089	24238	12220	12097.1	24323.2	12900.6	19124.4	35513.1	16983.2	11512.7	12326.4	8519.11	13918	17858.7	12502.9	12239.2	14689.2	8226.16	14510	17321	21552	15696	19407	20083	17302	15283	20325	13960	17700	17294	18335	11911	16065	20095.3	21685.6
	petL	56	10899	37527	10945	18701	23381	14235	11629	18746	11320	11717	14848	15152	8143	16572	8749	21318.5	55597.7	35571.3	34614.4	85420.7	41972.9	21002.7	37179.8	27204.2	28846.1	39650.8	32212.5	20857.9	38021.1	22296.3	1865	3191	4743	1294	3557	4488	2289	3160	4300	2439	3882	3273	3104	2129	2350	9778.09	15124.2
	petG	74	8724	16103	3828	11221	8609	5267	8862	8697	4780	6813	6398	6014	6450	8523	3992	12913.5	18054.1	9414.82	15717.4	23801.8	11752.5	12112.1	13053.4	8693.08	12693	12929.6	9675.53	12502.6	14797.8	7698.75	8063	8840	10892	6855	9900	9423	8643	7657	11621	8622	8225	9363	10072	6799	8062	31991	31706.9
	psaJ	89	34427	43696	11437	47648	22790	14611	32267	22702	12279	25778	16661	14973	23898	21155	10320	42370.9	40733.6	23388.1	55492.5	52389.3	27107.5	36668.1	28330.9	18567.4	39931.7	27995.2	20029.1	38516.3	30539.4	16548.2	4804	7059	10099	5108	7921	9587	5272	6046	8987	4746	6878	8786	6736	4483	7820	15848.1	21051.7
	rpl33	161	2567	5122	1331	4431	2577	1590	2371	2237	1138	2139	1704	1418	1687	2373	852	1746.46	2639.46	1504.61	2852.7	3274.74	1630.69	1489.45	1543.21	951.249	1831.65	1582.76	1048.56	1503.01	1893.69	755.223	2568	4148	6125	2859	4690	5493	2712	3323	4218	2679	3690	4210	3803	2116	3379	4683.09	6838.27
	rps18	473	6572	19219	7251	12979	9269	8548	5459	6170	3328	5453	4882	5074	3780	6161	3149	1521.93	3371.09	2790.03	2844.2	4009.22	2984.03	1167.27	1448.81	946.891	1589.4	1543.51	1277.12	1146.31	1673.51	950.109	3970	6851	12340	4279	7834	10946	3874	4544	6631	4390	5090	6385	5947	2907	4982	2464.29	3844.38
	rpl20	320	1217	3684	958	2906	2466	1253	1178	1296	508	1272	1108	967	860	1302	458	416.581	955.149	544.863	941.294	1576.64	646.548	372.319	449.822	213.644	548.019	517.8	359.766	385.498	522.755	204.257	2877	4096	6517	3887	4847	5313	2639	2489	3761	2728	3403	3540	3946	1919	2815	2639.69	3397.37
	rps12 (exon 2)	232	3831	8486	2806	6145	3690	2920	4693	5372	3175	3383	3420	3076	3029	5484	2387	1808.77	3034.7	2201.26	2745.45	3254.07	2078.23	2045.89	2571.78	1841.76	2010.35	2204.5	1578.49	1872.77	3037.01	1468.34	-	-	-	-	-	-	-	-	-	-	-	-	-	-	-	-	-
	clpP	611	2700	6089	1605	3962	2418	1875	2588	2956	1383	2005	1629	1864	1768	2696	1132	484.04	826.811	478.086	672.13	809.661	506.71	428.394	537.34	304.62	452.41	398.706	363.202	415.063	566.913	264.403	6638	7882	13600	8341	9039	11610	6902	8049	10921	5650	8884	9635	8728	5540	7887	3189.77	3423.96
	psbB	1487	162153	474633	126886	180836	217468	129389	215549	294361	166026	124205	164958	160341	146396	253233	138887	11944.6	26481.8	15530.1	12605.3	29920.7	14367.7	14660.7	21986.5	15026	11515.6	16589.6	12837.4	14121.8	21880	13329.5	63932	83959	126974	67553	92541	91754	88168	81852	111587	64910	90802	80494	90217	57681	61755	12623.2	14986.1
	psbT	62	14748	25012	9500	23235	12627	9337	18538	12426	8237	15950	9468	10156	10716	10106	7857	26055.6	33470.2	27887.1	38844.6	41667.4	24866.5	30240.7	22260	17879.5	35467.3	22837	19501.8	24792.1	20942.3	18085.3	1756	3693	4761	1689	3671	3804	2671	3358	4494	2101	3971	4073	3063	2193	2829	8315.65	15809.6
	psbN	92	4373	5530	1852	4650	3270	2936	3246	2583	2133	2976	2406	3043	3238	2351	2043	5206.56	4986.99	3663.74	5238.96	7271.9	5269.48	3568.46	3118.33	3120.19	4459.68	3910.93	3937.83	5048.5	3283.24	3169.15	-	-	-	-	-	-	-	-	-	-	-	-	-	-	-	-	-
	psbH	182	34477	42892	13658	44970	26350	21020	40964	31746	19909	30157	19677	26611	30656	26066	13686	20749.9	19552.7	13658	25611.3	29620.8	19070.4	22764.1	19373.3	14721.6	22844.2	16168.1	17407.4	24161.1	18401	10731.7	6130	7712	12539	5956	8270	9652	7835	8143	12082	6515	9447	11038	8736	6057	8619	9889	11246.8
	petB (exon 2)	612	47039	103011	30933	52583	45678	31380	59694	56718	33929	34867	32230	32772	35684	42980	24832	8419.1	13964.8	9199.04	8905.82	15270.2	8466.45	9865.06	10293.3	7461.01	7854.56	7875.56	6375.21	8363.64	9023.03	5790.58	-	-	-	-	-	-	-	-	-	-	-	-	-	-	-	-	-
	petD (exon 2)	445	105409	148744	50229	119229	79147	63825	118276	113808	73717	76919	76719	83987	87752	89702	54469	25946.4	27732	20543.1	27771.7	36388.4	23682.7	26881.7	28405.3	22293.9	23830.4	25781.9	22469.6	28285.9	25898.8	17468.3	-	-	-	-	-	-	-	-	-	-	-	-	-	-	-	-	-
	rpoA	980	880	2443	914	1862	1403	1186	996	1049	629	924	742	983	726	864	417	98.3593	206.823	169.743	196.94	292.9	199.829	102.791	118.887	86.3778	129.988	113.227	119.418	106.263	113.273	60.7256	4022	9648	16552	5406	10778	14055	3773	6598	8609	4274	7775	8958	6916	3627	6145	1204.98	2613.03
	rps11	392	1717	4598	1511	3566	2328	1731	1988	1704	888	1769	1266	1428	1168	1328	705	479.781	973.16	701.537	942.921	1215.02	729.139	512.921	482.803	304.863	622.157	482.97	433.696	427.395	435.261	256.664	1180	3475	5686	1446	4057	4801	1069	2306	2703	1186	2671	3259	2229	1360	1876	883.811	2352.89
	rpl36	74	608	1980	726	1397	1086	740	619	574	218	529	596	491	336	545	269	899.976	2219.91	1785.57	1956.79	3002.52	1651.2	846.017	861.522	396.463	985.559	1204.45	789.938	651.299	946.242	518.779	431	1160	2017	681	1272	1588	441	771	1038	457	957	1158	821	447	844	1710.05	4160.64
	infA	284	283	477	123	593	149	121	306	158	47	249	99	107	217	166	70	109.151	139.348	78.824	216.429	107.339	70.3504	108.974	61.7909	22.2719	120.876	52.1302	44.8548	109.601	75.0978	35.1756	1201	3195	6342	1578	3781	5242	1127	2158	2975	1120	2738	3834	2181	1389	2429	1241.62	2985.97
	rps8	371	1064	4390	1321	2923	2900	1568	1138	1918	767	1213	1599	1505	964	1573	573	314.142	981.73	648.039	816.648	1599.23	697.865	310.234	574.197	278.227	450.76	644.536	482.954	372.714	544.744	220.416	1781	3819	7156	2608	4668	6151	1781	2855	3566	1879	3321	3825	3164	1670	2640	1409.46	2732.18
	rpl14	332	4283	14316	3482	7405	6832	3604	4943	4695	2217	3632	3951	2938	3527	4214	1747	1413.09	3577.54	1908.81	2311.89	4210.15	1792.45	1505.82	1570.66	898.68	1508.23	1779.68	1053.55	1523.84	1630.77	750.959	3760	7584	9881	4672	8933	8649	5200	5325	6517	4726	6409	7403	7804	3996	5383	3325.16	6063.09
	rpl16 (exon 2)	372	6107	16678	5144	10978	8602	4723	7570	6233	3472	5821	5804	5158	5685	5623	3370	1798.22	3719.65	2516.69	3058.86	4730.91	2096.4	2058.13	1860.97	1256.07	2157.31	2333.23	1650.75	2192.1	1942.06	1292.85	-	-	-	-	-	-	-	-	-	-	-	-	-	-	-	-	-
	rps3	635	4403	13072	3312	9742	8262	3703	4713	4801	1569	4512	4025	3466	3443	3971	1115	759.511	1707.93	949.267	1590.21	2661.95	962.896	750.661	839.738	332.527	979.612	947.905	649.827	777.744	803.459	250.589	3099	6955	12050	4071	7495	10953	3084	5070	5992	2811	5722	6987	5159	2894	4704	1432.88	2907.08
	rpl22	407	3369	8748	2725	7949	4603	2891	4165	3020	1483	3555	2324	2591	2556	2527	1289	906.704	1783.26	1218.55	2024.41	2313.85	1172.88	1035	824.135	490.371	1204.21	853.914	757.907	900.823	797.716	451.981	1182	3422	6847	1828	3823	5710	1028	2543	3292	1045	2947	4264	1959	1315	2466	852.68	2231.61
	rps19	242	2847	7631	2255	5613	4160	2670	2862	3540	1369	2626	2662	2221	1777	3080	1108	1288.64	2616.18	1695.91	2404.14	3516.95	1821.78	1196.12	1624.7	761.317	1496.02	1645	1092.64	1053.28	1635.21	653.41	3038	4573	9856	3934	5090	8448	3259	4138	6478	2535	4560	7177	4269	2603	5204	3685.83	5015.56
	rpl2 (exon 2)	402	3972	8386	2313	5650	3559	2593	4190	4830	2141	2916	2604	2624	2571	4494	1854	1082.29	1730.73	1047.18	1456.81	1811.3	1065.06	1054.16	1334.46	716.751	1000.05	968.696	777.107	917.38	1436.3	658.181	-	-	-	-	-	-	-	-	-	-	-	-	-	-	-	-	-
	rpl23	242	2422	4252	1436	4129	2428	1762	1860	2272	985	1799	1055	1526	1238	1658	768	1096.27	1457.74	1079.97	1768.52	2052.68	1202.24	777.352	1042.75	547.77	1024.88	651.943	750.727	733.801	880.251	452.905	1564	2258	6986	2470	2749	5527	1800	2236	4514	1275	3082	3577	2317	1323	2879	1897.51	2476.52
	ndhB (exon 2)	726	9456	27250	7502	16110	17592	11607	6193	7742	3942	5955	6962	7263	3588	6658	2949	1426.69	3114.09	1880.67	2300.06	4957.55	2639.87	862.75	1184.41	730.731	1130.85	1434.07	1191.03	708.907	1178.27	579.695	-	-	-	-	-	-	-	-	-	-	-	-	-	-	-	-	-
	rps7	431	3122	7905	2462	5655	3423	2631	3172	3876	1831	2521	2281	2285	2255	3536	1422	793.441	1521.69	1039.64	1359.99	1624.87	1007.96	744.348	998.832	571.727	806.407	791.444	631.178	750.486	1054.08	470.852	5393	7342	20822	6563	8311	14477	3878	6628	11355	3574	7145	13141	5296	4009	7736	3673.81	4521.38
	rps15	197	4732	7895	2892	7787	4356	3216	4074	4194	1773	3765	2286	2833	3020	3235	1202	2631.1	3324.97	2671.8	4097.17	4523.87	2695.56	2091.58	2364.55	1211.21	2634.86	1735.33	1712.08	2198.94	2109.82	870.763	3176	4370	11313	2440	5259	8521	3229	4284	8057	3213	4042	5663	4784	2249	5134	4733.45	5887.74
	ndhF	2177	24536	75492	23491	39094	37891	26841	19290	26788	11738	14938	18659	17525	12343	20187	9307	1234.54	2877.03	1963.88	1861.36	3560.95	2035.82	896.178	1366.68	725.627	946.003	1281.75	958.391	813.271	1191.38	610.117	17083	30218	50368	17024	33178	42392	16661	22503	29927	18206	24691	26100	26572	12973	18375	2303.93	3684.18
	rpl32	140	859	1521	346	1962	946	355	1262	705	273	1241	614	413	871	576	228	672.085	901.369	449.801	1452.62	1382.46	418.697	911.7	559.303	262.429	1222.09	655.862	351.209	892.408	528.606	232.417	1747	2656	4339	2024	3273	3188	2688	2282	3022	2442	2816	2423	3586	1282	2079	3663.77	5035.39
	ccsA	926	2512	9379	2589	4931	4965	3112	3614	4309	2623	3223	3129	3149	2857	3871	2203	297.144	840.324	508.854	551.955	1096.97	554.917	394.728	516.835	381.211	479.853	505.321	404.86	442.56	537.093	339.52	6846	9992	13060	7878	12061	11218	10179	8673	13517	9910	10154	11155	14555	6288	10423	2170.65	2864.01
	ndhD	1463	27166	49220	17544	34765	18469	20156	18978	20437	11261	14153	11077	12777	13057	16282	8905	2033.95	2791.25	2182.51	2463.08	2582.78	2274.89	1311.98	1551.53	1035.88	1333.71	1132.27	1039.75	1280.18	1429.88	868.663	34719	51670	71426	34602	56322	62156	35940	41596	54404	32719	44839	49369	45730	28234	38700	6967.65	9374.06
	psaC	206	47454	77139	26176	66011	33703	33259	62170	60170	40884	42656	39677	40409	44945	53148	32216	25232.7	31067.6	23126.4	33214.6	33472.6	26658.9	30523.5	32441.3	26709.4	28547.7	28803.4	23353.6	31295.9	33148	22318.6	18720	22814	29506	18819	24713	26042	23243	21531	27994	22529	22077	21853	27445	16575	19289	26681	29394.6
	ndhE	266	5241	11892	4237	8065	4252	4700	4454	4910	2240	2627	1865	2380	2605	3268	1516	2158.2	3709.15	2899	3142.7	3270.39	2917.53	1693.51	2050.15	1133.3	1361.56	1048.5	1065.22	1404.75	1578.48	813.353	5646	9646	14555	5266	10295	13174	5181	7746	10028	5611	7661	8195	7719	4748	6033	6231.93	9624.96
	ndhG	491	5371	17023	5096	9634	9071	7547	3748	4893	2437	3172	3664	3756	2344	4231	1958	1198.21	2876.44	1888.95	2033.78	3779.74	2538	772.038	1106.83	667.962	890.656	1115.95	910.725	684.777	1107.13	569.106	8884	16126	23583	8875	17468	21143	7571	12104	15142	7551	12048	14397	11062	6816	10526	5312.39	8717.23
	ndhI	503	7477	23674	7671	10564	9161	8727	6363	11399	6042	4765	4682	4975	4002	8373	3428	1628.24	3904.86	2775.59	2176.91	3726.17	2864.81	1279.42	2517.01	1616.55	1306.03	1391.99	1177.52	1141.25	2138.7	972.601	10741	17709	24735	10123	18599	23760	8568	13615	15837	8766	13066	15429	12080	8370	10994	6269.6	9344.57
	ndhA (exon 2)	509	9036	18188	5162	12119	8039	6385	8357	8973	4050	4911	4516	4979	4696	6502	3037	1944.54	2964.62	1845.75	2467.91	3231.26	2071.3	1660.55	1957.97	1070.82	1330.18	1326.81	1164.57	1323.38	1641.22	851.508	-	-	-	-	-	-	-	-	-	-	-	-	-	-	-	-	-
	ndhH	1142	19407	30797	12289	29516	14913	16051	12613	13613	7013	10029	7112	9544	8347	10242	5482	1861.45	2237.4	1958.49	2678.99	2671.7	2320.79	1117.05	1323.96	826.448	1210.74	931.318	994.964	1048.43	1152.27	685.069	10858	17249	31025	12483	18948	26949	8435	14071	19147	8540	14780	18196	13713	8312	13492	2791.56	4008.96
	Section II: Maize light-to-dark shift
			Ribo-seq
			Number of ribosome footprint reads					Ribosome footprint RPKM values (calculated using Total number of Ribo-seq reads mapped to nuclear CDSs)
	Read mapping feature		Light-to-dark 0 min	Light-to-dark 10 min replicate 1	Light-to-dark 10 min replicate 2	Light-to-dark 30 min	Light-to-dark 60 min	Light-to-dark 0 min	Light-to-dark 10 min replicate 1	Light-to-dark 10 min replicate 2	Light-to-dark 30 min	Light-to-dark 60 min
	Total number of reads		14309603	15291351	27455282	21296223	16357839
	Total number of reads after trimming and filtering		9990021	11895839	26531787	17274750	12452878
	Reads mapped to chloroplast tRNA and rRNA sequences		5166279	6107214	4381978	9645897	6926037
	Reads mapped to chloroplast genome (-tRNAs, - rRNAs)		2308252	2731936	3384308	3449266	2738483
	Reads mapped to mitochondrial tRNA and rRNA sequences		21428	32793	262575	44740	29436
	Reads mapped to mitochondrial genome (-tRNAs, - rRNAs)		129681	150167	31830	227620	181463
	Reads mapped to nuclear tRNA and rRNA sequences		715723	1195355	11241906	1990461	1139780
	Reads mapped to nuclear genome (-tRNAs, - rRNAs)		1433746	1462861	6516904	1673400	1226722
	Number of unmapped reads		214912	215513	712286	243366	210957
	Total number of reads mapped to chloroplast CDSs (excluding the first 10 and the last 30 nucleotides)		550428	546999	3285568	608444	424064
	Total number of reads mapped to mitochondrial CDSs		1046	1304	11952	1544	1130
	Total number of reads mapped to nuclear CDSs		1093587	1040036	5297139	1168358	930049
	Chloroplast gene	CDS length (nt) excluding the first 10 and the last 30 nucleotides	Number of ribosome footprint reads mapped to the gene CDS region (excluding the first 10 and the last 30 nucleotides)					Ribosome footprint RPKM values (calculated using Total number of Ribo-seq reads mapped to nuclear CDSs)
	psbA	1022	134525	103278	391150	31873	21349	120365	97164.7	72252.2	26692.9	22460.6
	matK	1502	113	127	238	139	111	68.7947	81.299	29.9134	79.208	79.4598
	rps16 (exon 2)	188	343	455	4938	493	608	1668.33	2327.05	4958.52	2244.47	3477.28
	psbK	146	6806	5481	23178	8251	6822	42627.1	36096	29969.7	48370.2	50240.4
	psbI	71	1026	800	5039	1120	1021	13214	10833.9	13398.1	13501.6	15461.9
	psbD	1022	25635	23524	144377	25614	18509	22936.6	22131.6	26668.9	21451.1	19472.7
	psbC	1346	48623	52693	242248	72474	51660	33032.6	37640.9	33976.1	46085.2	41267.1
	psbZ	149	3050	2989	22680	4094	3546	18718	19288.2	28735.3	23517.2	25588.6
	psbM	65	414	395	12005	466	397	5824.16	5842.99	34866.4	6136.16	6567.07
	petN	50	1775	2449	7981	3343	2842	32462	47094.5	30133.2	57225.6	61115.1
	rpoB	3188	63	117	489	159	106	18.0704	35.2874	28.9567	42.6877	35.7505
	rpoC1	2012	71	125	313	116	99	32.2684	59.7357	29.368	49.3462	52.9056
	rpoC2	4544	182	259	1078	323	177	36.6252	54.8041	44.7857	60.8399	41.8822
	rps2	671	618	903	5676	1349	988	842.195	1293.95	1596.9	1720.73	1583.17
	atpI	704	6350	5618	38172	8280	5763	8247.98	7672.92	10236	10066.6	8801.77
	atpH	206	15741	17031	95174	25259	22500	69873.4	79492.2	87218.7	104948	117438
	atpF (exon 2)	377	4058	3078	23207	5831	4552	9842.77	7850.17	11620.8	13238.1	12982.4
	atpA	1484	11149	7820	97810	13500	8500	6869.87	5066.69	12442.5	7786.17	6158.56
	rps14	272	1040	1434	7527	1793	1331	3496.32	5069.11	5224.1	5642.03	5261.42
	psaB	2168	45760	51121	316667	65477	42722	19300.7	22672.1	27574.2	25849.6	21187.8
	psaA	2213	49371	59417	337609	73029	44805	20400.3	25815.5	28799.9	28244.8	21769
	ycf3 (exon 3)	129	332	394	2081	440	370	2353.4	2936.69	3045.38	2919.36	3083.94
	rps4	566	748	1287	6727	1473	1210	1208.46	2186.32	2243.69	2227.46	2298.6
	ndhJ	440	769	477	2720	614	610	1598.16	1042.36	1167.01	1194.37	1490.64
	ndhK	707	2078	2466	10956	2629	2019	2687.65	3353.71	2925.44	3182.7	3070.51
	ndhC	323	747	623	2930	911	651	2114.78	1854.54	1712.47	2414.01	2167.07
	atpE	374	2293	1930	13012	3031	2375	5606.34	4961.78	6567.97	6936.47	6827.88
	atpB	1457	18513	16993	158612	23481	15961	11618.9	11214	20551.1	13793.7	11778.6
	rbcL	1391	62677	61236	601282	75171	52263	41202.9	42328.3	81603.7	46253.8	40398.1
	psaI	71	1453	1758	7486	2570	1847	18713.5	23807.4	19904.4	30981.2	27970.7
	ycf4	518	524	540	4493	751	591	925.014	1002.34	1637.44	1240.89	1226.74
	cemA	653	372	245	1694	285	224	520.926	360.748	489.732	373.556	368.832
	petA	923	4112	3707	30200	4535	3136	4073.78	3861.65	6176.8	4205.33	3653.16
	psbJ	83	5392	5878	25501	10050	7252	59404.4	68093.1	58001.3	103636	93945
	psbL	77	659	983	4716	1445	884	7826.03	12274.8	11562.2	16062.1	12344
	psbF	80	1224	1079	11240	1270	1021	13990.7	12968.3	26523.8	13587.4	13722.4
	psbE	212	2603	2471	24075	3525	3140	11227.5	11207	21438.2	14231.4	15925.3
	petL	56	3071	3303	14108	3253	3302	50146.2	56711.6	47559.4	49718.7	63399.1
	petG	74	1156	697	4144	1342	1331	14284.8	9056.34	10571.7	15521.9	19339.3
	psaJ	89	2913	3185	15451	4083	4247	29929.3	34408.9	32773.7	39265.7	51308.2
	rpl33	161	290	390	2554	439	450	1647.1	2329.11	2994.7	2333.8	3005.25
	rps18	473	850	832	4692	1153	1122	1643.25	1691.27	1872.65	2086.37	2550.5
	rpl20	320	130	151	1261	240	202	371.484	453.71	743.916	641.927	678.728
	rps12 (exon 2)	232	449	330	4640	492	412	1769.72	1367.66	3775.62	1815.1	1909.43
	clpP	611	354	347	1792	406	339	529.796	546.059	553.676	568.734	596.558
	psbB	1487	29763	39880	222298	47070	23832	18302.6	25786.7	28221.7	27093	17232.3
	psbT	62	1283	1299	8237	2347	1864	18922.6	20145.1	25080.5	32400	32325.7
	psbN	92	625	345	1331	492	422	6212.11	3605.64	2731.17	4577.22	4931.95
	psbH	182	3223	3770	22689	5254	3020	16193.3	19916.9	23534.4	24708.3	17841.4
	petB (exon 2)	612	7583	8527	46330	9943	6580	11330.2	13396.7	14291.2	13905.6	11560.3
	petD (exon 2)	445	9024	8861	69705	12106	9045	18543.2	19145.8	29570.8	23284.4	21854.6
	rpoA	980	121	136	850	172	113	112.903	133.433	163.739	150.22	123.979
	rps11	392	208	295	1466	398	307	485.204	723.582	706.003	869.003	842.067
	rpl36	74	66	97	529	163	112	815.566	1260.35	1349.53	1885.3	1627.35
	infA	284	35	55	121	67	40	112.693	186.207	80.4314	201.921	151.438
	rps8	371	190	325	1936	411	367	468.302	842.289	985.122	948.183	1063.62
	rpl14	332	580	685	4155	862	700	1597.48	1983.83	2362.61	2222.25	2267.01
	rpl16 (exon 2)	372	1038	1527	7187	1835	1476	2551.53	3946.82	3647.23	4221.99	4266.16
	rps3	635	746	992	5235	1271	1039	1074.27	1502.07	1556.33	1713.15	1759.28
	rpl22	407	291	418	2832	615	518	653.8	987.492	1313.58	1293.32	1368.45
	rps19	242	270	352	2497	539	427	1020.22	1398.55	1947.88	1906.33	1897.17
	rpl2 (exon 2)	402	312	383	3886	482	328	709.701	916.061	1824.88	1026.23	877.288
	rpl23	242	139	171	1266	203	206	525.226	679.411	987.591	717.967	915.263
	ndhB (exon 2)	726	1168	1984	8800	2542	1614	1471.14	2627.58	2288.26	2996.84	2390.35
	rps7	431	484	636	2642	804	866	1026.87	1418.83	1157.22	1596.62	2160.4
	rps15	197	281	494	3227	440	420	1304.33	2411.08	3092.37	1911.66	2292.33
	ndhF	2177	3874	4752	22102	5958	4280	1627.23	2098.79	1916.6	2342.43	2113.88
	rpl32	140	81	124	796	159	138	529.058	851.619	1073.36	972.06	1059.85
	ccsA	926	791	623	3209	990	734	781.11	646.887	654.21	915.057	852.274
	ndhD	1463	2905	2958	8952	5106	4262	1815.72	1944.04	1155.14	2987.17	3132.3
	psaC	206	5516	6966	39053	8574	7994	24485.2	32513.8	35788.7	35623.8	41724.5
	ndhE	266	621	357	1534	522	495	2134.8	1290.44	1088.69	1679.63	2000.86
	ndhG	491	703	982	4304	1489	1091	1309.24	1923.01	1654.81	2595.6	2389.12
	ndhI	503	1265	922	4868	1273	884	2299.69	1762.44	1827.01	2166.13	1889.64
	ndhA (exon 2)	509	832	907	5425	1096	713	1494.69	1713.33	2012.06	1842.96	1506.14
	ndhH	1142	1108	1347	7922	1773	1278	887.198	1134.1	1309.57	1328.82	1203.26
	Section III: Maize lincomycin treatment
				Ribo-seq
				Number of ribosome footprint reads												Number of ribosome footprint reads from codon 8 to stop codon without reads located in the licomycin build-up sites												RPKM values from codon 8 to stop codon without reads located in the lincomycin build-up sites (calculated using Total number of Ribo-seq reads mapped to nuclear CDSs)
				Replicate 1						Replicate 2						Replicate 1						Replicate 2						Replicate 1						Replicate 2
	Read mapping feature			Lincomycin in Light min 0	Lincomycin in Light min 12	Lincomycin in Light min 30	Lincomycin in Dark min 0	Lincomycin in Dark min 12	Lincomycin in Dark min 30	Lincomycin in Light min 0	Lincomycin in Light min 12	Lincomycin in Light min 30	Lincomycin in Dark min 0	Lincomycin in Dark min 12	Light-to-dark 60 min	Lincomycin in Light min 0	Lincomycin in Light min 12	Lincomycin in Light min 30	Lincomycin in Dark min 0	Lincomycin in Dark min 12	Lincomycin in Dark min 30	Lincomycin in Light min 0	Lincomycin in Light min 12	Lincomycin in Light min 30	Lincomycin in Dark min 0	Lincomycin in Dark min 12	Light-to-dark 60 min	Lincomycin in Light min 0	Lincomycin in Light min 12	Lincomycin in Light min 30	Lincomycin in Dark min 0	Lincomycin in Dark min 12	Lincomycin in Dark min 30	Lincomycin in Light min 0	Lincomycin in Light min 12	Lincomycin in Light min 30	Lincomycin in Dark min 0	Lincomycin in Dark min 12	Light-to-dark 60 min
	Total number of reads			28324599	25781937	25824181	19687344	24457825	27736713	41131386	34818719	37986182	36210033	20406786	41411333
	Total number of reads after trimming and filtering			26210518	23500536	24733838	18693134	24011283	26853212	38750446	33424219	36399954	33806398	19762543	40071720
	Reads mapped to chloroplast tRNA and rRNA sequences			6694187	7055289	6052418	5579687	6336619	7543937	7861708	7087587	5993064	6921510	3622371	8116561
	Reads mapped to chloroplast genome (-tRNAs, - rRNAs)			3716708	1631446	1002266	1411251	1815709	1709868	8362935	5170313	4396963	5333914	3712510	3978659
	Reads mapped to mitochondrial tRNA and rRNA sequences			341076	309569	370545	263868	373374	487547	495111	606646	701787	781146	381082	511869
	Reads mapped to mitochondrial genome (-tRNAs, - rRNAs)			78595	112474	79008	83695	81037	94289	131670	116222	138611	106116	87849	94759
	Reads mapped to nuclear tRNA and rRNA sequences			3717777	3562141	3732344	2705143	4014309	4339122	8049809	6124820	7511177	8035582	3336116	13022389
	Reads mapped to nuclear genome (-tRNAs, - rRNAs)			10515090	9841022	12109271	7816912	10359549	11467114	12465852	12879330	15962578	11300084	7799280	12773316
	Number of unmapped reads			1147085	988595	1387986	832578	1030686	1211335	1383361	1439301	1695774	1328046	823335	1574167
	Total number of reads mapped to chloroplast CDSs			3489432	1456800	846424	1180322	1283504	1347203	5848910	2720942	1532753	3218136	1616755	2150036
	Total number of reads mapped to mitochondrial CDSs			11937	7977	12084	5344	8956	8979	18153	14247	17596	15331	8096	17623
	Total number of reads mapped to nuclear CDSs			8284618	7623172	9533859	5839548	7915808	8495735	9763636	10273526	12437939	9800349	5934008	9875559
	Chloroplast gene	CDS length (nt)	Length from condon 8 to stop codon (nt)	Number of ribosome footprint reads mapped to the gene CDS region												Number of ribosome footprint reads from codon 8 to stop codon without reads located in the licomycin build-up sites												RPKM values from codon 8 to stop codon without reads located in the lincomycin build-up sites (calculated using Total number of Ribo-seq reads mapped to nuclear CDSs)
	psbA	1062	1041	1495115	580123	389711	60664	126643	192878	1583125	647207	266190	171650	78844	178091	1470657	559082	225905	59420	122455	181996	1561445	571706	142481	168620	73187	148533	170525	70451.3	22761.8	9774.68	14860.4	20578.3	153626	53456.7	11004.2	16527.9	11847.7	14448.1
	matK	1542	1521	141	117	321	62	82	170	569	701	1301	285	264	643	139	108	266	62	79	159	562	624	1008	284	243	543	-	-	-	-	-	-	-	-	-	-	-	-
	rps16	258	237	3351	1808	3342	1800	2228	2580	7783	7042	6313	5836	3614	8617	2868	839	451	1513	1365	1441	6814	2506	974	5005	2035	3621	1460.69	464.385	199.6	1093.23	727.594	715.673	2944.71	1029.23	330.417	2154.84	1447	1547.1
	psbK	186	165	16872	3091	1491	8775	9529	8689	45663	15287	4884	33632	13708	13823	13605	2547	1079	6686	7705	7127	36960	12567	3686	27752	10958	9925	9952.73	2024.93	685.913	6939.1	5899.2	5084.19	22942.3	7413.58	1796.07	17162	11191.8	6090.95
	psbI	111	90	5875	4027	9646	4392	5258	5144	13247	18637	19826	9748	9859	37401	4092	1058	163	3529	2753	2148	8861	2592	713	7497	2222	1985	5488.08	1542.08	189.966	6714.75	3864.28	2809.25	10083.9	2803.32	636.94	8499.7	4160.58	2233.35
	psbD	1062	1041	236849	125750	63886	107352	147240	159911	343342	162810	102860	253719	124494	176918	223669	95415	17319	98910	128895	133172	325515	106498	23444	240259	93084	114756	25934.8	12023.5	1745.03	16270.8	15641.9	15057.8	32026.4	9957.98	1810.64	23549.8	15068.7	11162.5
	psbC	1386	1365	235545	120090	23185	165743	172449	155047	451057	176844	51697	409820	166447	158663	227689	110845	16807	159312	163803	145008	440131	166554	42499	396330	157327	140922	20134.3	10652.4	1291.48	19986.5	15159.8	12504.3	33024.6	11876.9	2503.21	29626.7	19423.3	10454
	psbZ	189	168	30411	28028	72942	19476	25570	29383	79975	79606	74375	60536	44063	129932	25201	9922	2409	16949	12222	13622	74037	21771	5401	56990	16486	22960	18106.6	7747.37	1504.04	17276.5	9190.47	9544	45136.5	12613.9	2584.74	34613.7	16537	13838.9
	psbM	105	84	5539	3580	7661	4203	8158	8934	20096	18668	15824	24226	14963	28616	5116	889	474	3824	5016	4634	18299	8953	2643	22634	7443	5293	7351.55	1388.31	591.875	7795.78	7543.68	6493.45	22311.9	10374.6	2529.7	27494.2	14932.1	6380.59
	petN	90	69	6120	3569	8360	7829	6825	7289	16424	26097	31322	27073	15048	42588	5173	1662	143	6905	4488	4348	12221	3477	817	22754	5120	2983	9049.42	3159.7	217.379	17137	8216.91	7417.19	18140.4	4904.97	951.973	33648.6	12504.7	4377.66
	rpoB	3228	3207	256	172	128	161	142	142	557	664	1016	412	410	468	251	169	115	155	138	133	548	647	975	410	401	460	-	-	-	-	-	-	-	-	-	-	-	-
	rpoC1	2052	2031	153	90	54	48	88	79	583	436	384	270	166	254	149	89	53	48	88	79	572	427	375	267	156	242	-	-	-	-	-	-	-	-	-	-	-	-
	rpoC2	4584	4563	692	355	145	241	251	238	1635	1263	1026	750	738	706	685	332	129	239	228	196	1618	1183	920	741	669	653	-	-	-	-	-	-	-	-	-	-	-	-
	rps2	711	690	1765	632	318	878	832	764	5343	3588	2932	3664	2348	2469	1601	438	157	797	658	531	4899	2307	1351	3299	1580	1611	280.072	83.2701	23.8661	197.802	120.471	90.5825	727.188	325.446	157.419	487.856	385.887	236.42
	atpI	744	723	25109	9017	21367	13091	14019	14989	65856	39827	35559	45424	25258	62958	23496	6393	1540	12577	10778	11063	61693	18815	6424	43607	15693	13987	3922.68	1159.93	223.416	2978.92	1883.24	1801.08	8739.49	2533.07	714.363	6154.27	3657.8	1958.96
	atpH	246	225	63731	35146	39399	40746	46639	52249	138585	141373	172529	108699	78570	140227	50463	11269	1607	33052	21885	20176	108885	21946	7356	85562	22255	21895	27071.9	6570.03	749.143	25155.7	12287.6	10554.8	49564.9	9494.09	2628.52	38802.2	16668.5	9853.73
	atpF	552	531	18779	9103	12933	11646	10247	11359	54473	29957	24275	35807	20052	48928	16660	5504	750	11055	7261	6647	49366	14558	3963	33523	12144	12608	3787.11	1359.72	148.149	3565.21	1727.45	1473.43	9521.86	2668.63	600.041	6441.79	3854.07	2404.31
	atpA	1524	1503	47161	15621	3282	31045	24539	21483	122108	51076	20233	83127	40731	37249	46417	15384	2979	30200	24076	20980	119854	49513	18843	80919	39500	35450	3727.74	1342.69	207.894	3440.87	2023.63	1643.03	8167.37	3206.57	1007.96	5493.51	4428.84	2388.34
	rps14	312	291	5465	2213	740	3196	4474	3885	8836	4971	2284	10599	4172	3728	5292	2074	516	3138	4379	3758	8458	4523	1812	10341	4031	3387	2195.1	934.932	185.989	1846.63	1901.02	1520.07	2976.89	1512.91	500.63	3626	2334.38	1178.58
	psaB	2208	2187	191488	76326	22144	83731	109946	97374	413669	182442	84066	233284	153077	128456	190807	73415	15556	83023	105506	89310	411871	154253	49179	230865	137221	115646	10531.1	4403.52	746.071	6500.85	6094.43	4806.74	19288.6	6865.39	1807.93	10771.3	10573.6	5354.52
	psaA	2253	2232	189159	75205	22138	96962	111860	104453	396446	150033	71905	259433	149138	115308	186988	67934	11478	94684	104879	96401	392349	118466	35951	255440	130328	92331	10112.2	3992.61	539.391	7264.46	5936.07	5083.78	18003.9	5166.3	1295	11677.6	9840.01	4188.82
	ycf3	513	492	5693	1776	1061	3951	3113	2864	14101	4923	2634	10393	3943	5654	5409	1515	608	3747	2840	2637	13524	4348	2090	10085	3535	4841	1327.03	403.935	129.619	1304.19	729.219	630.876	2815.32	860.211	341.533	2091.55	1210.81	996.342
	rps4	606	585	3461	852	237	2163	1712	1284	8097	2419	931	6844	2420	2568	3409	828	224	2094	1646	1246	7956	2340	876	6571	2318	2505	703.394	185.669	40.1627	612.973	355.45	250.704	1392.92	389.35	120.393	1146.13	667.743	433.601
	ndhJ	480	459	5113	5529	11806	1642	5223	8906	10703	22611	25197	5289	9840	16373	4830	1860	902	1516	1594	1781	10116	3161	1373	4757	1819	2379	1270.17	531.575	206.122	565.597	438.713	456.72	2257.28	670.336	240.497	1057.5	667.839	524.832
	ndhK	747	726	14610	6234	2885	5999	6482	6731	25883	11403	6185	15177	7761	11227	14201	4589	1219	5447	5568	5486	24730	7052	2313	13841	6036	8453	2361.08	829.174	176.116	1284.82	968.874	889.443	3488.8	945.488	256.148	1945.31	1401.08	1179
	ndhC	363	342	2971	2290	2101	1612	1792	1977	8489	6627	4885	5146	3349	5907	2712	1145	655	1311	1152	1179	7950	3100	1707	4419	2024	3170	957.174	439.181	200.885	656.444	425.531	405.776	2380.84	882.3	401.291	1318.43	997.324	938.58
	atpE	414	393	10263	5036	3523	6098	5570	5905	28053	19461	17589	19183	9772	16874	8558	3009	651	4992	4004	3698	21425	7514	2461	15346	5340	6014	2628.5	1004.37	173.748	2175.22	1287.08	1107.58	5583.63	1861.05	503.467	3984.38	2289.82	1549.56
	atpB	1497	1476	79516	27319	11573	52055	44391	43502	198493	77637	55830	152516	61523	65170	78740	25704	7812	51492	43093	40884	195868	64063	35439	150551	55805	53240	6439.27	2284.43	555.146	5974.12	3688.29	3260.36	13591.4	4224.75	1930.4	10407.7	6371.46	3652.5
	rbcL	1431	1410	366866	140959	29712	194587	151411	165406	835120	322753	128642	502507	241045	283127	357646	136433	25788	189532	146698	160539	814743	308217	116944	489716	233598	269161	30616.9	12693	1918.36	23018.9	13143.5	13401.7	59182	21277.4	6668.23	35439.2	27919.1	19330
	psaI	111	90	3967	706	1018	2415	2233	2071	12939	4197	2148	9370	3224	4852	2934	513	338	1580	1352	1345	9051	2710	1320	5772	1847	2136	3935	747.72	393.918	3006.32	1897.75	1759.05	10300.1	2930.94	1179.19	6543.98	3458.41	2403.24
	ycf4	558	537	1795	813	1726	1003	1184	1176	5680	3998	3841	4483	2286	4337	1280	491	214	634	731	673	4109	1812	1052	2837	1105	1395	287.715	119.942	41.7995	202.179	171.968	147.516	783.701	328.446	157.505	539.068	346.769	263.05
	cemA	693	672	1224	634	939	474	619	793	3295	2317	1882	1818	1245	2996	1195	501	319	466	544	662	3226	1555	889	1783	927	1454	214.648	97.7986	49.7912	118.751	102.267	115.955	491.681	225.238	106.361	270.733	232.468	219.095
	petA	963	942	22385	8967	3732	10109	9790	8449	48523	31114	19676	34559	15860	19042	20971	7133	1488	9730	8454	6911	46078	21639	7263	33462	11705	11060	2687.17	993.312	165.685	1768.82	1133.75	863.553	5009.92	2235.97	619.893	3624.59	2093.98	1188.89
	psbJ	123	102	11908	4058	2172	14206	8560	9005	27323	14366	9323	30178	10823	15352	11406	3251	1098	13102	7851	7970	25373	10257	3361	26396	9189	11309	13497.7	4181.01	1129.1	21996.7	9723.66	9197.23	25477.7	9788.15	2649.23	26405.6	15181.7	11227
	psbL	117	96	2955	2029	8078	1765	2288	2832	8730	13672	15050	4366	7051	25565	2530	334	459	1437	877	789	7128	2483	1139	3333	1441	3288	3181.1	456.394	501.502	2563.34	1154.07	967.397	7604.75	2517.6	953.903	3542.6	2529.56	3468.16
	psbF	120	99	6099	2268	2638	2501	3683	4828	14636	13088	10925	12396	6729	14361	5643	1549	581	2168	2704	2957	13079	5970	2337	10859	3794	4768	6880.22	2052.49	615.563	3750.12	3450.45	3515.73	13530.9	5869.75	1897.91	11192.1	6458.24	4876.85
	psbE	252	231	9488	3902	3992	7246	7548	9445	28940	20264	16922	27018	13310	24909	8866	2335	808	6460	5805	5893	26679	9880	3448	23119	8055	10861	4632.8	1325.99	366.886	4788.96	3174.64	3002.78	11828.9	4163.18	1200.07	10212.1	5876.32	4760.98
	petL	96	75	13539	3950	7493	8526	10076	11317	26113	34137	29042	20388	18182	21931	9490	1222	542	5000	3292	3346	16395	3405	1007	10767	3307	5945	15273.3	2137.34	758	11416.4	5545.02	5251.26	22389.2	4419.13	1079.49	14648.5	7430.62	8026.55
	petG	114	93	6762	5043	9318	3617	4926	5923	13021	15458	13213	10206	7382	42489	6031	2443	473	3182	3175	3532	11247	3821	1548	8976	2479	3025	7827.69	3445.92	533.469	5859.2	4312.86	4470.3	12386.3	3999.21	1338.26	9848.23	4492.06	3293.67
	psaJ	129	108	12113	2921	1326	6534	7598	7730	32310	13010	8265	33173	10837	9869	9035	1509	300	4928	4994	4898	24580	6997	1729	26705	6369	5918	10097.9	1832.86	291.359	7813.9	5841.57	5338.19	23310.2	6306.21	1287.13	25230.6	9938.01	5548.68
	rpl33	201	180	947	665	1032	560	677	925	2814	3257	3427	2486	1737	3117	856	437	455	498	436	460	2473	1935	1624	2044	1090	1891	574.022	318.473	265.137	473.781	305.998	300.805	1407.15	1046.38	725.379	1158.69	1020.48	1063.79
	rps18	513	492	3452	735	1172	1400	1720	1427	8001	4613	3684	5138	2950	5123	2468	478	231	977	1067	885	5989	2324	837	3790	1682	1819	605.491	127.446	49.2468	340.056	273.971	211.727	1246.74	459.782	136.777	786.018	576.12	374.374
	rpl20	360	339	731	212	31	370	366	249	1670	610	310	1568	493	531	713	196	24	361	358	229	1615	575	268	1521	471	463	253.873	75.8439	7.42579	182.359	133.41	79.5124	487.934	165.101	63.5604	457.813	234.139	138.299
	rps12	636	615	3834	1517	491	2466	2079	2029	8971	4354	2280	8285	2828	3568	3737	1396	381	2384	1953	1833	8796	3949	1761	8056	2579	3164	733.458	297.766	64.9802	663.822	401.173	350.822	1464.87	625.018	230.216	1336.6	706.689	520.954
	clpP	651	630	1283	606	409	535	556	711	3520	1832	1232	2123	961	1737	1277	594	356	518	537	673	3503	1690	1031	2085	935	1556	244.668	123.683	59.2708	140.802	107.681	125.74	569.492	261.112	131.574	337.694	250.105	250.096
	psbB	1527	1506	116750	58699	10345	63201	63377	49775	258367	109689	36552	193807	79550	61840	112626	57428	9510	61775	61184	47711	247718	103566	33131	185268	75750	58062	9026.95	5002.22	662.349	7024.39	5132.37	3729	16846.9	6693.8	1768.73	12552.6	8476.36	3903.96
	psbT	102	81	7464	2935	1765	5746	4914	4727	16386	10541	6286	13656	7225	12276	6793	2101	584	5338	3963	3612	15094	6588	1963	12911	5228	5844	10122.9	3402.56	756.239	11285.3	6180.79	5248.82	19085.7	7916.79	1948.44	16264.2	10876.8	7305.73
	psbN	132	111	3045	1039	681	1965	1819	2632	4815	2169	956	4122	1450	3641	2578	839	263	1752	1584	2269	4116	1591	467	3483	1123	2362	2803.42	991.524	248.522	2702.91	1802.76	2406.08	3797.88	1395.17	338.256	3201.76	1704.94	2154.74
	psbH	222	201	21545	8195	1810	12782	8614	7542	31591	11479	3422	27021	8221	12330	19229	7380	1145	10312	7399	6354	27317	9312	2365	21681	6493	9495	11547.5	4816.42	597.504	8785.52	4650.31	3720.92	13919.6	4509.49	945.99	11006.3	5443.79	4783.41
	petB	648	627	22653	8270	2438	13051	10650	10324	56628	22917	8763	33538	16164	17410	20927	7566	1910	11978	9996	9637	53142	21514	7820	31964	15213	15059	4028.72	1582.93	319.519	3271.43	2014.02	1809.14	8680.78	3339.9	1002.75	5201.78	4088.83	2432.02
	petD	483	462	68404	24341	8775	43817	45048	50489	124072	44609	16101	106109	37189	49223	65933	21154	3727	41444	42439	46493	118437	37223	7410	102405	34127	44052	17226.2	6006.41	846.153	15361.7	11604.5	11845.3	26256.3	7842.42	1289.52	22617.1	12448.2	9655.22
	rpoA	1020	999	455	154	169	304	225	218	1186	710	711	751	463	679	453	152	167	301	223	218	1186	700	706	747	461	675	-	-	-	-	-	-	-	-	-	-	-	-
	rps11	432	411	669	152	75	424	316	222	1603	836	520	1522	636	502	665	144	45	416	302	217	1576	747	435	1509	594	393	195.302	45.9605	11.4842	173.329	92.826	62.1465	392.738	176.913	85.094	374.633	243.555	96.8253
	rpl36	114	93	175	85	84	138	119	93	657	850	971	746	413	664	168	49	5	125	76	47	599	253	68	695	172	108	218.049	69.1158	5.63921	230.17	103.237	59.4859	659.678	264.8	58.7865	762.536	311.672	117.592
	infA	324	303	50	26	18	24	33	28	156	140	143	120	71	104	49	22	7	24	23	25	144	85	59	116	48	39	-	-	-	-	-	-	-	-	-	-	-	-
	rps8	411	390	446	194	265	502	311	385	1547	1130	1125	1327	858	894	421	167	159	461	289	337	1474	938	810	1226	726	710	130.3	56.1715	42.7626	202.422	93.6134	101.71	387.098	234.109	166.983	320.763	313.707	184.345
	rpl14	372	351	1360	517	269	1033	616	580	4968	2453	1639	3779	1244	1515	1346	479	213	1017	593	563	4904	2291	1389	3745	1169	1282	462.877	179.016	63.6508	496.175	213.428	188.799	1430.97	635.329	318.161	1088.69	561.254	369.845
	rpl16	411	390	2202	651	155	1476	969	951	6621	2934	1762	5473	1695	1603	2193	639	116	1472	959	925	6587	2849	1612	5430	1643	1491	678.737	214.932	31.1978	646.344	310.641	279.175	1729.86	711.063	332.317	1420.67	709.945	387.125
	rps3	675	654	1106	395	139	845	458	388	4522	2154	1380	3076	1400	1736	1093	380	122	813	439	362	4452	2048	1221	3033	1358	1583	201.73	76.2202	19.5665	212.879	84.7992	65.1523	697.214	304.812	150.103	473.209	349.924	245.099
	rpl22	447	426	1032	315	158	756	458	339	3234	1468	1155	1979	1029	1447	1029	299	131	751	434	312	3221	1332	922	1973	951	1236	291.564	92.0716	32.2547	301.892	128.702	86.2073	774.407	304.351	174.009	472.581	376.203	293.797
	rps19	282	261	1106	903	1211	720	1513	1673	3616	6649	8979	3310	4139	4708	940	416	184	618	513	534	3163	1824	1251	2793	1095	1286	434.725	209.082	73.945	405.479	248.303	240.824	1241.22	680.244	385.362	1091.92	707.01	498.929
	rpl2	822	801	4122	1829	499	2721	1929	1682	10587	5946	3417	8555	3952	4673	4013	1761	378	2635	1835	1540	10283	5443	2850	8249	3692	4037	604.734	288.397	49.4983	563.338	289.407	226.301	1314.85	661.434	286.064	1050.82	776.75	510.346
	rpl23	282	261	1073	680	662	610	1042	1226	2522	3900	4320	1939	2248	2342	982	342	99	559	471	425	2122	909	507	1676	606	703	454.149	171.89	39.7856	366.769	227.974	191.667	832.709	339.003	156.178	655.227	391.277	272.743
	ndhB	1533	1512	4715	1764	2273	4264	3231	3163	17526	8041	7091	12472	7527	9521	4535	1405	1066	4187	2836	2609	17232	5987	3512	12103	6519	6657	362.037	121.896	73.9497	474.211	236.951	203.105	1167.27	385.423	186.747	816.77	726.576	445.826
	rps7	471	450	1344	556	278	707	707	911	3869	1949	1682	2852	1216	1589	1286	532	285	683	677	853	3685	1852	1711	2719	1143	1572	344.95	155.083	66.4299	259.914	190.056	223.118	838.713	400.598	305.696	616.531	428.041	353.735
	rps15	237	216	2814	639	460	1185	1171	1174	6344	3170	3473	3708	2187	3111	2708	473	99	1110	984	842	5931	1607	893	3416	1544	1900	1513.29	287.258	48.0743	880.015	575.501	458.836	2812.31	724.173	332.391	1613.7	1204.61	890.714
	ndhF	2217	2196	7864	2094	960	4505	2878	2502	30452	11236	6156	15231	8590	7083	7842	2040	670	4494	2813	2344	30329	10500	4795	15170	8352	6467	431.044	121.86	32.0018	350.446	161.824	125.639	1414.54	465.412	175.553	704.874	640.929	298.201
	rpl32	180	159	225	90	29	145	132	137	780	385	220	944	310	346	196	81	25	127	123	133	724	329	169	892	275	277	148.794	66.827	16.492	136.782	97.7266	98.4586	466.369	201.409	85.4557	572.435	291.466	176.409
	ccsA	966	945	1805	903	1192	961	1254	1586	6000	3244	2047	3404	2163	3451	1743	729	328	935	1038	1287	5783	1962	651	3275	1615	1951	222.635	101.195	36.406	169.434	138.762	160.305	626.772	202.091	55.3861	353.621	288	209.057
	ndhD	1503	1482	8023	2950	923	3576	3204	3273	21728	8160	3836	10518	6142	6106	7980	2948	878	3567	3191	3245	21654	8050	3674	10473	6098	5932	649.953	260.942	62.1409	412.169	272.009	257.73	1496.51	528.723	199.316	721.077	693.412	405.314
	psaC	246	225	34385	13473	3127	23204	18423	19112	76324	34387	12776	64832	23226	29739	33824	13356	2771	22906	18147	18842	74951	33363	11964	64104	22404	26583	18145.5	7786.78	1291.77	17433.6	10188.9	9856.97	34118	14433.2	4275.09	29071.1	16780.1	11963.5
	ndhE	306	285	2621	2687	6771	910	3016	4485	6410	19322	28381	1896	9788	15664	2312	238	124	756	399	370	5607	1079	451	1403	684	994	979.198	109.546	45.6361	454.253	176.861	152.811	2015	368.517	127.228	502.309	404.448	353.167
	ndhG	531	510	1919	558	528	1198	998	1061	6262	2872	2419	3964	2208	2731	1869	465	420	1165	901	920	6111	2190	1563	3857	1887	1953	442.351	119.604	86.3794	391.18	223.182	212.333	1227.24	417.979	246.4	771.681	623.525	387.767
	ndhI	543	522	5825	1949	896	2887	2394	2472	13420	5081	3084	7831	3452	4049	5732	1839	635	2873	2317	2316	13259	4444	2443	7786	3119	3360	1325.45	462.142	127.595	942.51	560.738	522.236	2601.53	828.675	376.274	1521.96	1006.92	651.789
	ndhA	1089	1068	9479	5326	6254	4797	4716	5329	22969	18295	20835	11405	10353	17576	9123	2061	925	4494	3399	3005	22002	5038	2526	10805	4686	4665	1031.08	253.146	90.8452	720.581	402.054	331.186	2109.98	459.164	190.158	1032.31	739.406	442.302
	ndhH	1182	1161	7741	7654	8700	4389	5645	7207	17513	24275	28716	9814	12488	22720	7293	3380	1832	4006	3797	3787	16352	7337	5122	9064	5646	6447	758.231	381.899	165.51	590.88	413.155	383.939	1442.54	615.13	354.698	796.611	819.522	562.294
	Section IV: Arabidopsis light-dark shifts
			Ribo-seq																RNA-seq
			Number of ribosome footprint reads								Ribosome footprint RPKM values (calculated using Total number of Ribo-seq reads mapped to nuclear CDSs)								Number of RNA-seq reads								RNA-seq RPKM values (calculated using Total number of RNA-seq reads mapped to nuclear CDSs after PCR-bias removal)
			Replicate 1				Replicate 2				Replicate 1				Replicate 2				Replicate 1				Replicate 2				Replicate 1				Replicate 2
	Read mapping feature		Before Dawn	Midday	1h Dark	Reilumination	Before Dawn	Midday	1h Dark	Reilumination	Before Dawn	Midday	1h Dark	Reilumination	Before Dawn	Midday	1h Dark	Reilumination	Before Dawn	Midday	1h Dark	Reilumination	Before Dawn	Midday	1h Dark	Reilumination	Before Dawn	Midday	1h Dark	Reilumination	Before Dawn	Midday	1h Dark	Reilumination
	Total number of reads		16291378	14991898	14074397	14121665	19661238	13992662	14649879	16487920									45328415	43091238	39424413	39443555	49299506	49299506	43215070	49299506
	Total number of reads after trimming and filtering		15227792	14593259	13719030	13729338	19105250	13389953	14221837	15948403									45328415	43091238	39424413	39443555	49299506	49299506	43215070	49299506
	Reads mapped to chloroplast tRNA and rRNA sequences		2858133	3102078	3587561	2776549	3076943	2093276	2355006	2591181									2691009	2508061	1913702	1150656	1541717	1257806	1296159	1915072
	Reads mapped to chloroplast genome (-tRNAs, - rRNAs)		1095184	1835678	1046837	1713284	1264700	1344568	1094608	1572006									28625239	25920363	22910153	25612010	30098715	29424505	29413997	29733936
	Reads mapped to mitochondrial tRNA and rRNA sequences		118429	111063	105340	83437	124674	74347	102504	115209									75172	91340	66646	51374	23208	32835	22830	43746
	Reads mapped to mitochondrial genome (-tRNAs, - rRNAs)		38934	33634	34866	26311	47289	25102	44147	33146									706540	588787	611957	513380	745478	629143	676692	706190
	Reads mapped to nuclear tRNA and rRNA sequences		6299692	4894648	5204308	4748288	9608790	6602312	6801133	7085396									2579709	2922382	1923430	692886	158209	305469	399219	1070126
	Reads mapped to nuclear genome (-tRNAs, - rRNAs)		4413524	4242486	3432135	4017127	4548544	2960379	3502492	4181344									10182147	10540156	11433217	10805910	11946224	12089047	10855509	12744614
	Number of unmapped reads		403896	373672	307983	364342	434310	289969	321947	370121									468599	520149	565308	617339	4785955	5560701	550664	3085822
	Total number of reads mapped to chloroplast CDSs (excluding the first 10 and the last 30 nucleotides)		871264	1064208	1607432	1235388	840692	929917	1553986	1348822									-	-	-	-	-	-	-	-
	Total number of reads mapped to mitochondrial CDSs		19536	13620	16203	12276	26365	13445	23918	14422									-	-	-	-	-	-	-	-
	Total number of reads mapped to nuclear CDSs		3487393	3409232	2691431	3499261	3837333	2633107	2946518	3438681									-	-	-	-	-	-	-	-
	Total number of reads mapped to chloroplast CDSs (excluding the first 10 and the last 30 nucleotides) after PCR-bias removal		-	-	-	-	-	-	-	-									1027133	1011308	803272	918633	1037796	1028899	787871	973007
	Total number of reads mapped to mitochondrial CDSs after PCR-bias removal		-	-	-	-	-	-	-	-									173529	172364	132565	158596	151456	181365	116033	160122
	Total number of reads mapped to nuclear CDSs after PCR-bias removal		-	-	-	-	-	-	-	-									3842445	4168374	3375392	4176628	4324625	4252562	3250488	4199595
	Chloroplast gene	CDS length (nt) excluding the first 10 and the last 30 nucleotides	Number of ribosome footprint reads mapped to the gene CDS region (excluding the first 10 and the last 30 nucleotides)								Ribosome footprint RPKM values (calculated using Total number of Ribo-seq reads mapped to nuclear CDSs)								Number of RNA-seq reads after PCR-bias removal mapped to the gene CDS region (excluding the first 10 and the last 30 nucleotides)								RNA-seq RPKM values (calculated using Total number of RNA-seq reads mapped to nuclear CDSs after PCR-bias removal)
	psbA	1022	37849	43624	512592	338150	65570	66481	505346	421330	10619.5	11123.6	147118	125658	23838.1	22076.9	141306	119889	254960	251533	236683	269200	220613	273619	230482	256149	64925.2	59044.2	68610.7	63066.4	49915.1	62957.1	69380.5	59680.8
	matK	1475	3	1	5	0	1	1	1	4	-	-	-	-	-	-	-	-	0	0	0	0	0	0	0	0	-	-	-	-	-	-	-	-
	rps16 (exon 2)	170	1	1	0	0	0	0	0	0	-	-	-	-	-	-	-	-	168	189	72	104	183	119	108	145	-	-	-	-	-	-	-	-
	psbK	146	4530	4731	4039	3285	3383	3850	4514	3470	8897.02	8444.44	8114.55	8545.04	8609.26	8949.5	8835.53	6911.7	2827	3034	1074	1847	2579	2203	989	2101	5039.24	4985.35	2179.35	3028.92	4084.6	3548.22	2083.99	3426.62
	psbI	71	1902	1662	1862	1159	1689	1363	1823	1592	7681.59	6100.19	7692.45	6199.5	8838.69	6515.21	7337.57	6520.68	299	247	78	149	292	253	81	189	-	-	-	-	-	-	-	-
	atpA	1484	19083	21171	22544	16560	17203	18989	18336	15948	3687.33	3717.73	4455.95	4237.97	4307.12	4342.69	3530.97	3125.22	30559	28821	17248	19575	32312	25887	17925	24365	5359.17	4659.17	3443.35	3158.22	5034.79	4102.01	3716.01	3909.53
	atpF (exon 2)	380	3067	2775	3396	2135	2958	2465	2124	1848	2314.35	1903.05	2621.37	2133.76	2892.22	2201.53	1597.33	1414.25	8591	8215	4616	6238	9697	7704	5686	7488	-	-	-	-	-	-	-	-
	atpH	206	25453	35210	22566	20991	22865	29203	25202	19686	35430	44542	32131.5	38698.8	41240.2	48111.7	34961.6	27790.6	6688	6783	5406	6428	6685	6744	6207	6603	8449.31	7899.29	7774.72	7471.07	7503.88	7698.39	9269.71	7632.5
	atpI	710	6629	6744	5535	4197	5916	6436	5210	4464	2677.25	2475.31	2286.67	2244.98	3095.9	3076.44	2097.02	1828.41	8723	8085	4605	5487	9884	7965	3839	6709	3197.42	2731.84	1921.53	1850.34	3219.04	2638.01	1663.46	2250.05
	rps2	671	651	774	621	341	385	419	589	538	278.2	300.6	271.464	193.003	213.184	211.925	250.851	233.167	1184	1046	512	629	1232	757	530	803	459.221	373.975	226.06	224.441	424.561	265.291	242.999	284.961
	rpoC2	4091	1189	1153	744	494	677	721	511	446	83.3396	73.4464	53.3442	45.8595	61.486	59.8132	35.6956	31.704	3379	2888	1430	1754	3219	1960	1473	2585	214.957	169.356	103.558	102.654	181.946	112.662	110.771	150.461
	rpoC1 (exon 2)	1581	503	602	356	266	363	309	313	310	91.2295	99.2282	66.0483	63.8971	85.3083	66.3311	56.5765	57.0214	4107	3654	1898	2248	4429	2886	1887	3037	-	-	-	-	-	-	-	-
	rpoB	3179	404	420	458	285	259	282	348	285	36.441	34.4294	42.2589	34.0475	30.2709	30.1058	31.2833	26.0713	2881	2526	1261	1440	2496	1708	1270	2021	235.855	190.623	117.517	108.454	181.554	126.342	122.904	151.38
	petN	50	3128	4322	1456	1752	2316	4352	1559	1695	17938.9	22526.1	8541.51	13307.5	17210.2	29540	8910.45	9858.43	1806	1692	1140	1657	1257	1289	1176	1560	-	-	-	-	-	-	-	-
	psbM	65	2098	3284	1952	2147	2200	3701	2486	2644	9255.32	13166.2	8808.66	12544.4	12575.5	19324	10929.8	11829.2	932	614	620	812	834	944	590	1033	-	-	-	-	-	-	-	-
	psbD	1022	48394	49414	69372	48054	62647	64092	66480	54285	13578.1	12600	19910.3	17857.1	22775.4	21283.5	18589.3	15446.7	26346	27230	23422	27269	33968	30531	24516	30492	6708.97	6391.9	6789.67	6388.41	7685.47	7024.89	7379.89	7104.4
	psbC	1382	70722	82028	117135	93626	77075	85315	105678	88588	14673.9	15467.7	24861.2	25728.8	20721.6	20951.2	21852.5	18641.2	49360	50898	48010	53575	51151	62024	43943	54903	9295.22	8835.4	10292	9281.72	8558.5	10553.6	9782.12	9459.77
	psbZ	149	2773	3609	3395	3054	3163	4280	3442	3007	5336.58	6312.06	6683.39	7784.2	7887.32	9748.74	6601.59	5868.88	1858	1770	1017	1308	2364	1596	976	2020	3245.28	2849.84	2022.14	2101.82	3668.7	2518.81	2015.19	3228.18
	rps14	263	1647	1855	1332	1146	1064	1428	1177	1208	1795.71	1838.06	1485.57	1654.86	1503.15	1842.74	1278.92	1335.73	8264	7887	6052	7284	10847	8546	5069	8894	8177.62	7194.31	6817.4	6631.14	9536.86	7641.11	5929.5	8052.56
	psaB	2165	54172	56424	85227	65405	72289	79324	69154	58474	7174.9	6791.67	11546.8	11473.2	12406	12434.8	9128.16	7854.4	45815	44106	37887	41260	68027	49922	35040	51406	5507.34	4887.35	5184.51	4562.95	7265.66	5422.3	4979.18	5653.9
	psaA	2213	51349	58859	91582	70550	69964	78095	77230	62603	6653.49	6931.1	12138.7	12107.3	11746.5	11976.6	9973.06	8226.63	50534	47546	44691	47682	70590	53381	42235	57196	5942.85	5154.25	5982.94	5158.78	7375.87	5672.24	5871.41	6154.27
	ycf3 (exon 3)	123	57	66	106	88	42	55	73	72	-	-	-	-	-	-	-	-	1784	1960	1243	1541	1911	1841	1000	1484	-	-	-	-	-	-	-	-
	rps4	566	941	955	991	834	672	640	945	751	476.73	439.701	513.571	559.604	441.133	383.755	477.133	385.862	2184	2425	957	1329	2677	1702	852	1559	1004.22	1027.85	500.923	562.19	1093.66	707.119	463.1	655.877
	ndhJ	437	422	386	1040	690	246	327	770	523	276.905	230.185	698.064	599.652	209.156	253.955	503.539	348.039	3551	3408	2073	2563	4133	2639	2241	2913	2114.76	1870.9	1405.38	1404.24	2186.93	1420.06	1577.65	1587.27
	ndhK	638	995	867	1613	1135	819	897	1030	879	447.2	354.135	741.579	675.626	476.958	477.159	461.36	400.66	3609	3569	1408	2017	4944	2927	1353	2214	1472.17	1342.02	653.819	756.936	1791.88	1078.83	652.422	826.322
	ndhC	323	212	209	412	269	172	153	247	242	188.206	168.622	374.143	316.287	197.853	160.761	218.534	217.882	1711	1513	611	923	2215	1214	671	1114	1378.6	1123.75	560.421	684.185	1585.71	883.823	639.104	821.25
	atpE	359	5561	5633	4015	2794	4710	4814	3956	3078	4441.79	4088.99	3280.46	2955.72	4874.65	4550.95	3149.09	2493.34	10352	10599	7350	7973	10620	9745	7774	9048	7504.51	7082.78	6065.53	5317.43	6840.4	6383.17	6661.95	6001.37
	atpB	1457	35679	43506	31965	25899	29372	36005	29979	25812	7021.86	7781.44	6435.15	6750.8	7490.15	8386.76	5880.05	5151.93	27304	27552	18087	20343	28275	25991	17069	21783	4877.07	4536.56	3677.75	3342.95	4487.4	4194.81	3604.13	3560.01
	rbcL	1400	369287	491438	447882	384330	265245	290873	462681	430160	75637.1	91476.9	93838.1	104258	70394	70512.5	94444.6	89353.2	193015	191580	161960	179089	170854	197947	162214	176373	35880.2	32828.8	34273.3	30627.7	28219.5	33248.4	35646.1	29998.3
	accD	1427	1072	965	1024	632	948	924	855	679	215.412	176.228	210.484	168.199	246.832	219.755	171.224	138.374	2828	2675	1459	1807	3243	1899	1468	2195	515.76	449.711	302.905	303.185	525.502	312.932	316.485	366.272
	psaI	74	1272	1342	1016	811	1236	1327	1044	959	4928.95	4725.97	4027.22	4162.18	6205.88	6085.97	4031.74	3768.73	1432	1220	719	1032	910	1209	624	1400	-	-	-	-	-	-	-	-
	ycf4	515	970	1006	1063	747	773	725	825	725	540.087	509.051	605.438	550.865	557.685	477.773	457.794	409.392	3268	2791	1231	1670	3681	2163	1418	2397	1651.46	1300.13	708.152	776.396	1652.76	987.64	847.072	1108.29
	cemA	650	165	153	127	98	115	112	95	63	72.7897	61.3407	57.3104	57.2591	65.7357	58.4784	41.7671	28.1861	3227	2682	961	1430	3429	2273	750	2158	1292.05	989.871	438.012	526.741	1219.85	822.31	354.976	790.552
	petA	923	6212	9019	7472	7434	4535	6853	6823	6619	1929.87	2546.4	2374.54	3058.81	1825.54	2519.82	2112.5	2085.45	8949	8688	4394	5418	9781	6475	5045	7152	2523.28	2258.14	1410.37	1405.44	2450.38	1649.63	1681.55	1845.09
	psbJ	83	3822	4458	4459	3324	4694	5197	4323	4105	13204.2	13996.9	15758.1	15209.5	21012.7	21250.3	14884.4	14382.8	5311	5623	4793	6083	5859	6297	5522	6365	-	-	-	-	-	-	-	-
	psbL	80	3940	3636	2608	1703	4077	4381	2504	2200	14122.3	11844.2	9562.27	8084.56	18935.1	18585.5	8944.75	7997.25	5848	6228	5087	6026	7025	7268	4375	5779	-	-	-	-	-	-	-	-
	psbF	80	7367	7642	5662	4309	5797	7005	5301	4560	26405.8	24893.6	20759.8	20455.9	26923.4	29717.3	18936.1	16576.1	9469	10459	8710	10297	11746	11190	8300	10345	-	-	-	-	-	-	-	-
	psbE	212	6416	7292	7898	7580	5398	5962	7490	6526	8678.16	8963.58	10927.6	13578.9	9460.49	9544.36	10096.5	8951.98	11188	11538	8675	11699	11850	11616	7801	11039	13734.4	13056.5	12123	13212.6	12925.1	12884.6	11320.5	12399
	petL	56	307	388	369	181	324	283	367	305	1571.99	1805.57	1932.78	1227.5	2149.68	1715.1	1872.84	1583.87	128	102	62	89	121	104	57	71	-	-	-	-	-	-	-	-
	petG	74	594	616	625	297	506	446	644	420	2301.73	2169.3	2477.37	1524.25	2540.6	2045.47	2487.01	1650.54	623	604	203	268	850	446	204	439	-	-	-	-	-	-	-	-
	psaJ	95	3857	3170	2061	1380	3589	3120	2610	1825	11641.9	8695.73	6363.53	5516.8	14036.8	11146.1	7851.28	5586.6	7620	7053	5277	6636	6456	7137	5232	7340	-	-	-	-	-	-	-	-
	rpl33	161	1876	2099	762	697	685	873	771	824	3341.23	3397.48	1388.27	1644.14	1580.82	1840.26	1368.52	1488.36	3187	3129	1568	1904	2254	1954	2156	2653	5151.68	4662.44	2885.33	2831.49	3237.27	2853.96	4119.78	3923.77
	rps18	266	1533	1766	478	357	528	612	465	471	1652.57	1730.13	527.096	509.704	737.512	780.838	499.568	514.929	1705	1632	547	792	1107	735	923	1013	1668.15	1471.88	609.23	712.882	962.316	649.763	1067.51	906.819
	rpl20	314	751	825	560	456	454	632	560	544	685.819	684.691	523.121	551.527	537.209	683.091	509.662	503.822	1463	1392	675	842	1626	944	656	1077	1212.57	1063.51	636.869	642.032	1197.41	706.955	642.726	816.73
	rps12 (exon 2)	232	866	847	1485	1188	824	966	1198	985	1070.36	951.406	1877.51	1944.73	1319.64	1413.12	1475.68	1234.69	3900	3821	2192	2452	4928	3418	2206	2902	-	-	-	-	-	-	-	-
	clpP (exon 3)	198	471	517	1291	770	508	413	1070	817	682.111	680.449	1912.51	1476.92	953.269	707.906	1544.34	1199.96	5057	5167	3866	4625	4933	5119	3627	4528	-	-	-	-	-	-	-	-
	psbB	1487	22943	33069	74122	65449	42548	50352	68649	64553	4424.24	5795.36	14621.1	16715.7	10631.3	11492	13193.1	12624.5	52160	51925	43150	48571	53341	56031	43195	51599	9128.91	8377.2	8596.97	7820.6	8294.72	8860.67	8936.63	8262.72
	psbT	62	620	473	821	438	746	756	728	583	2867.47	1988.11	3884.14	2682.96	4470.58	4138.29	3355.55	2734.54	2631	2435	1710	1947	2555	2977	1427	2682	-	-	-	-	-	-	-	-
	psbN	92	3360	3723	2660	2456	3159	3124	3207	2454	10472.5	10545.7	8480.81	10138.5	12757.9	11524.3	9961.73	7757.02	3770	3773	3257	3647	3173	3679	3013	3358	-	-	-	-	-	-	-	-
	psbH	182	4198	4229	5198	4156	5182	5626	5622	4875	6614.09	6055.32	8377.38	8672.33	10579	10491.1	8827.61	7789.53	3299	3155	2293	2574	3910	3113	2356	3077	4717.41	4158.74	3732.57	3386.19	4967.72	4022.14	3982.5	4025.77
	petB (exon 2)	612	5559	5973	7799	6398	5495	5284	6082	5366	2604.62	2543.38	3737.93	3970.31	3336.05	2930.23	2840	2549.81	21197	21106	15665	17450	22538	20709	15980	20033	-	-	-	-	-	-	-	-
	petD (exon 2)	445	10234	9870	10478	7990	10080	11100	11090	8171	6594.54	5780	6906.56	6818.96	8416.22	8465.52	7121.89	5339.78	13376	13698	9751	11596	13737	13832	8742	12585	-	-	-	-	-	-	-	-
	rpoA	950	713	504	410	210	503	419	378	307	215.211	138.254	126.591	83.9513	196.726	149.686	113.708	93.9773	3810	3615	1598	2005	3684	2536	1975	3199	1043.74	912.889	498.344	505.318	896.701	627.733	639.58	801.832
	rps11	377	699	917	953	895	438	680	829	800	531.661	633.868	741.472	901.598	431.668	612.151	628.401	617.102	1650	1638	766	839	1754	1099	812	1215	1139.03	1042.33	601.954	532.838	1075.82	685.497	662.622	767.41
	rpl36	74	275	374	218	230	150	212	184	158	1065.61	1317.07	864.108	1180.4	753.141	972.288	710.575	620.917	475	419	171	251	479	285	226	371	1670.53	1358.36	684.605	812.113	1496.77	905.654	939.568	1193.81
	rps8	365	1328	1135	943	466	869	927	713	620	1043.29	810.352	757.813	484.869	884.593	861.941	558.239	493.977	1392	1320	545	711	1550	757	638	1039	992.519	867.59	442.364	466.392	981.952	487.7	537.749	677.821
	rpl14	329	990	1091	864	674	626	752	704	626	862.856	864.17	770.302	778.028	706.961	775.734	611.506	553.333	1950	1757	838	964	2105	1352	1093	1397	1542.52	1281.18	754.612	701.545	1479.48	966.34	1022.06	1011.1
	rpl16 (exon 2)	369	768	1000	682	595	511	608	688	647	596.807	706.227	542.128	612.382	514.531	559.201	532.826	509.901	2419	2405	1149	1317	2625	1769	1111	1659	-	-	-	-	-	-	-	-
	rps3	617	1218	1743	860	822	929	1424	783	789	566.058	736.178	408.843	505.962	559.432	783.278	362.661	371.878	1751	1665	646	862	2132	1263	620	1417	738.573	647.385	310.187	334.5	799.013	481.357	309.142	546.861
	rpl22	443	1509	1821	1023	932	1040	1445	838	952	976.753	1071.22	677.353	798.994	872.261	1107.02	540.585	624.944	1024	952	371	489	1265	694	463	783	601.573	515.545	248.111	264.289	660.296	368.388	321.535	420.873
	rps19	239	261	239	295	206	185	191	289	241	313.142	260.598	362.049	327.341	287.601	271.223	345.56	293.243	1156	1209	506	609	1546	977	525	919	1258.79	1213.56	627.232	610.09	1495.76	961.271	675.792	915.609
	rpl2 (exon 2)	405	2587	2775	1472	1296	1680	2282	1468	1334	1831.64	1785.58	1066.1	1215.29	1541.24	1912.28	1035.84	957.875	5654	5995	2720	3225	6842	4696	2912	4152	-	-	-	-	-	-	-	-
	rpl23	242	1266	1378	824	736	857	1055	798	699	1500.09	1483.9	998.747	1155.03	1315.78	1479.54	942.348	839.982	1741	1725	824	1027	1630	1149	788	1213	1872.3	1710.04	1008.76	1016.08	1557.48	1116.49	1001.76	1193.54
	ycf2	6845	890	813	576	406	478	506	386	384	37.2834	30.9519	24.6827	22.526	25.946	25.0881	16.1153	16.3142	11030	11293	4665	5822	10533	7089	4515	7481	419.367	395.794	201.908	203.645	355.82	243.535	202.925	260.243
	ndhB (exon 2)	732	2113	2330	1526	1183	2015	1791	1520	1301	827.728	829.498	611.487	613.769	1022.78	830.377	593.412	516.862	13160	13920	6504	8581	13647	11778	6826	10396	-	-	-	-	-	-	-	-
	rps7	428	883	1115	1523	1131	668	731	1484	1347	591.583	678.893	1043.76	1003.58	579.895	579.648	990.863	915.234	7552	7594	3971	4848	9836	6792	3634	5121	4592.09	4256.57	2748.73	2712.02	5314.06	3731.67	2612.12	2849.07
	ycf1	5321	819	807	674	399	499	529	397	356	44.1357	39.5231	37.1544	28.4781	34.8437	33.7406	21.3217	19.4565	3229	3153	1414	1868	2819	1930	1510	2543	157.931	142.156	78.7285	84.0539	122.505	85.293	87.3042	113.801
	ndhF	2201	1708	1383	1592	894	1081	934	1009	707	222.519	163.747	212.161	154.258	182.483	144.018	131.007	93.413	4513	4207	1437	1966	3215	2304	1421	2657	533.627	458.549	193.425	213.864	337.763	246.157	198.621	287.451
	rpl32	119	1605	2003	1098	810	1461	1611	1113	1008	3867.47	4386.36	2706.44	2585.05	4561.63	4594.51	2672.83	2463.32	2167	1830	967	1464	1274	1613	837	2035	4739.19	3689.24	2407.44	2945.56	2475.56	3187.4	2163.86	4072.02
	ccsA	947	571	610	740	447	698	632	651	516	172.896	167.861	229.206	179.262	273.856	226.495	196.451	158.456	2032	1987	1087	1383	2219	1539	1097	1584	558.427	503.363	340.06	349.66	541.825	382.154	356.376	398.289
	ndhD	1463	1953	2128	1851	1170	1856	1941	1526	1268	382.787	379.051	371.112	303.72	471.357	450.269	298.081	252.048	15152	13625	6421	8262	13996	11540	5503	10957	2695.37	2234.22	1300.27	1352.12	2212.13	1854.86	1157.2	1783.36
	psaC	206	9056	11865	11958	11199	6998	8477	12547	10042	12605.7	15009.7	17026.9	20646.4	12621.9	13965.8	17405.9	14176.2	5355	5152	3918	4523	4831	4607	4516	4916	6765.26	5999.87	5634.73	5256.95	5422.77	5258.97	6744.32	5682.47
	ndhE	266	76	88	115	63	64	55	79	61	81.9278	86.2128	126.812	89.9478	89.3954	70.1733	84.8729	66.6893	1625	1214	438	666	1157	818	355	1202	1589.88	1094.89	487.83	599.469	1005.78	723.138	410.58	1076.01
	ndhG	491	326	375	388	295	238	236	292	275	190.386	199.031	231.789	228.177	180.099	163.125	169.952	162.877	4333	3764	1433	2053	3286	2497	1154	2651	2296.67	1839.08	864.65	1001.11	1547.52	1195.88	723.062	1285.64
	ndhI	479	483	451	676	361	246	243	343	268	289.142	245.364	413.956	286.222	190.817	172.172	204.636	162.707	2238	1938	655	880	1871	1278	583	1193	1215.95	970.625	405.118	439.867	903.212	627.4	374.442	593.058
	ndhA (exon 2)	500	187	316	673	475	167	201	361	459	107.243	164.698	394.81	360.791	124.098	136.432	206.329	266.963	4019	3755	1338	1889	3741	2309	1360	2603	-	-	-	-	-	-	-	-
	ndhH	1142	1383	1454	931	672	671	721	756	727	347.26	331.794	239.126	223.478	218.31	214.269	189.182	185.13	3093	2777	1169	1455	2258	1509	1051	1758	704.865	583.369	303.266	305.05	457.203	310.722	283.131	366.56
	rps15	227	491	692	336	334	298	371	323	359	620.233	794.421	434.167	558.794	487.761	554.675	406.631	459.914	186	133	65	95	160	87	73	172	213.245	140.559	84.8327	100.201	162.984	90.1245	98.9347	180.424
[truncated: 13 more columns]
